# Supplementary material for: Coverage bias in small molecule machine learning
Source: Nat Commun. 2025 Jan 9;16:554. doi: 10.1038/s41467-024-55462-w (PMC11718084; doi:10.1038/s41467-024-55462-w)
Supplement: Supplementary file 5 — Source Data [file 41467_2024_55462_MOESM5_ESM.xlsx]

## Sheet: Figure 1
x	y	ClassyFire label
-0.442484	-1.77707	Organoheterocyclic compounds
-7.49279	-3.8193	Benzenoids
0.266196	-0.165957	Other
-8.32611	4.99751	Triterpenoids
-2.0643	-4.1004	Amino acids, peptides, and analogues
-6.24247	2.39734	Benzenoids
-5.16833	1.42831	Fatty Acyls
-1.90957	-1.33138	Amino acids, peptides, and analogues
-5.88593	-2.03606	Benzenoids
-2.16043	-0.319259	Other
-3.36658	-4.44314	Benzenoids
-6.18673	0.460287	Organoheterocyclic compounds
-0.685151	-2.37322	Organoheterocyclic compounds
-4.61977	-2.02333	Benzenoids
-7.52873	-3.44526	Amino acids, peptides, and analogues
-7.94046	-3.34505	Benzenoids
-6.46902	-1.22707	Benzenoids
-3.86634	-2.72039	Benzenoids
-7.67711	3.16218	Steroids and steroid derivatives
-4.98945	1.51723	Organoheterocyclic compounds
-6.31964	-3.4998	Amino acids, peptides, and analogues
-7.43525	-4.17452	Amino acids, peptides, and analogues
-5.30287	-3.15374	Benzenoids
-6.56791	2.21502	Triterpenoids
-8.098	0.11859	Benzenoids
-2.53457	-2.59361	Benzenoids
-5.01304	1.42021	Fatty Acyls
-1.35936	-3.89577	Benzenoids
-0.167187	-1.81856	Fatty Acyls
12.8011	0.62308	Glycerophospholipids
10.0443	0.150621	Glycerophospholipids
-3.07607	-2.33806	Benzenoids
-4.27707	-4.80502	Diazines
-7.96588	-1.98322	Amino acids, peptides, and analogues
-6.99107	3.11773	Benzenoids
-8.32077	6.15132	Sphingolipids
-5.84807	-2.142	Benzenoids
-5.55258	0.893921	Benzenoids
-1.16018	-0.14331	Other
-3.58903	-0.0482449	Organoheterocyclic compounds
-8.99959	-0.842459	Benzenoids
-6.17171	-3.32161	Benzenoids
-3.76837	0.45494	Organoheterocyclic compounds
-6.56381	-3.12456	Benzenoids
-2.62002	-0.246315	Fatty Acyls
-6.99138	-3.03174	Amino acids, peptides, and analogues
11.0908	1.52263	Glycerophospholipids
-1.48298	3.92948	Peptides
-3.93625	6.72753	Amino acids, peptides, and analogues
-7.30851	-3.34733	Benzenoids
-3.95631	0.0160236	Organoheterocyclic compounds
-4.43671	-2.2984	Benzenoids
3.81723	7.48005	Glycerophospholipids
-8.34417	4.99504	Triterpenoids
4.40606	8.03222	Glycerophospholipids
-8.70921	2.59577	Glycerolipids
-5.89294	-4.45173	Amino acids, peptides, and analogues
-7.19136	-1.33612	Benzenoids
-7.02963	-1.34315	Benzenoids
-7.4315	-3.10002	Benzenoids
-2.8918	-3.51571	Benzenoids
-5.8906	0.289251	Organoheterocyclic compounds
-7.51859	3.06612	Triterpenoids
-1.50723	-0.910733	Carbohydrates and carbohydrate conjugates
-0.141432	11.4335	Glycerolipids
-7.28725	-2.35054	Benzenoids
-5.2949	-0.532368	Benzenoids
-2.92101	-6.77193	Benzenoids
0.384295	-0.480603	Other
-4.02631	-5.06437	Benzenoids
-7.42972	-4.46219	Benzenoids
-6.23492	-3.67963	Benzenoids
11.1709	1.50041	Glycerophospholipids
-6.21989	3.73318	Fatty Acyls
-5.05086	4.83613	Benzenoids
-3.3585	-3.76665	Amino acids, peptides, and analogues
-2.54294	-0.870698	Carbohydrates and carbohydrate conjugates
-4.06961	-2.54679	Benzenoids
-6.13239	1.22428	Steroids and steroid derivatives
-6.12112	-4.23706	Benzenoids
-4.6537	-5.07524	Benzenoids
-3.13602	-3.35481	Benzenoids
-6.68621	-4.90179	Benzenoids
-0.791257	-1.83239	Organoheterocyclic compounds
-5.16196	-1.9269	Benzenoids
-6.37783	-4.25923	Amino acids, peptides, and analogues
-2.93947	-0.759962	Fatty Acyls
-9.112	-0.530789	Benzenoids
-2.80741	-5.94595	Amino acids, peptides, and analogues
-1.68444	-3.79302	Benzenoids
-1.1107	-0.872976	Amino acids, peptides, and analogues
-7.0002	-1.17839	Benzenoids
-4.17017	-1.67972	Benzenoids
-0.348601	-1.52512	Diazines
-1.85814	-2.72194	Benzenoids
-3.63363	-3.33389	Amino acids, peptides, and analogues
10.0571	0.169803	Glycerophospholipids
-6.3764	-2.5377	Benzenoids
-6.0952	-4.97564	Benzenoids
-7.41632	-1.48809	Benzenoids
-3.15676	-3.22247	Benzenoids
0.602	12.2472	Glycerolipids
-0.720593	-3.34159	Benzenoids
-7.70306	-2.7868	Benzenoids
-4.68409	-4.46331	Benzenoids
-1.83245	-2.77447	Benzenoids
-1.43048	3.38516	Peptides
0.236535	-2.02275	Organoheterocyclic compounds
-5.10005	-1.09623	Benzenoids
-7.81149	-3.03735	Benzenoids
-0.918881	-0.467772	Organoheterocyclic compounds
-8.62989	-4.37468	Benzenoids
-4.26716	-1.64235	Benzenoids
-1.11554	-1.30796	Trialkylamines
-5.31034	-0.843206	Benzenoids
-5.3822	-2.22065	Benzenoids
-4.05071	-4.21501	Benzenoids
-6.87524	-3.96109	Benzenoids
-3.30175	-3.5267	Benzenoids
-0.432285	-0.247253	Other
-7.20589	-2.49533	Benzenoids
-5.65571	-4.58881	Diazines
0.933823	12.5672	Glycerolipids
-1.30785	-2.98414	Benzenoids
1.86513	12.4968	Glycerolipids
-5.60615	0.697984	Fatty Acyls
-6.90329	-0.819988	Benzenoids
-1.11482	-1.30259	Trialkylamines
4.71903	8.39321	Glycerophospholipids
0.713334	-1.95514	Diazines
-5.23682	0.737094	Prenol lipids
-0.441105	11.1063	Glycerolipids
-5.50295	-4.07839	Amino acids, peptides, and analogues
-6.3804	2.48786	Steroids and steroid derivatives
-8.48714	-3.94735	Amino acids, peptides, and analogues
-6.39632	2.22944	Steroids and steroid derivatives
-6.83401	-3.51244	Amino acids, peptides, and analogues
-7.81399	-4.2611	Amino acids, peptides, and analogues
-4.91604	-1.33495	Benzenoids
-6.9831	-0.920411	Benzenoids
-4.0834	-4.35139	Benzenoids
-2.79208	-3.23902	Amino acids, peptides, and analogues
-7.25883	1.51435	Steroids and steroid derivatives
-5.90755	-4.34187	Amino acids, peptides, and analogues
-5.20799	-3.61142	Benzenoids
-2.43794	-3.33788	Benzenoids
-0.420479	-0.710759	Trialkylamines
-6.37797	1.39279	Fatty Acyls
-1.24638	-1.06482	Amino acids, peptides, and analogues
-0.343296	-0.607429	Amino acids, peptides, and analogues
-1.99515	-3.99887	Benzenoids
-6.52	-4.1291	Benzenoids
-7.59231	-4.56131	Benzenoids
-6.11441	-1.3204	Benzenoids
-4.9196	-4.60564
-6.91086	-1.13076	Benzenoids
1.06398	12.6283	Glycerolipids
-6.38463	-1.5095	Benzenoids
-5.694	-4.1431	Benzenoids
-0.326886	-0.800331	Amino acids, peptides, and analogues
-5.55915	0.845369	Prenol lipids
-5.95158	-3.29219	Benzenoids
-6.2516	2.06677	Steroids and steroid derivatives
-3.3431	-6.63997	Benzenoids
-8.32074	-3.84653	Benzenoids
3.92366	7.58678	Amino acids, peptides, and analogues
-3.6448	-1.86246	Benzenoids
-2.16083	-0.243437	Amines
3.81074	7.47409	Glycerophospholipids
-3.68012	4.46416	Benzenoids
8.77319	7.40187	Glycerophospholipids
0.0251329	-2.17946	Diazines
-4.52919	-3.16441	Benzenoids
11.5581	1.38371	Glycerophospholipids
-4.44833	-3.85616	Amino acids, peptides, and analogues
-7.85379	0.0575808	Benzenoids
-4.15334	-3.66746	Amino acids, peptides, and analogues
-8.57828	-1.50225	Benzenoids
-0.0576383	-0.485215	Other
-5.15197	-3.82945	Peptides
-2.60165	-2.7397	Benzenoids
-3.38626	-3.70841	Benzenoids
-8.90685	0.869933	Amino acids, peptides, and analogues
-3.34897	-4.16558	Benzenoids
-3.3047	-4.06068	Benzenoids
-0.0137959	-0.498729	Other
4.93835	8.58025	Amino acids, peptides, and analogues
-4.82427	-4.20135	Organoheterocyclic compounds
-7.88426	-2.08861	Benzenoids
-2.83197	-3.47485	Benzenoids
-3.45752	-4.11391	Benzenoids
-6.34054	-3.22904	Amino acids, peptides, and analogues
-5.59785	-5.06756	Azoles
-7.0688	-3.01916	Amino acids, peptides, and analogues
-6.30371	-1.57448	Benzenoids
-3.77553	-2.36401	Amino acids, peptides, and analogues
-3.8484	-3.22325	Amino acids, peptides, and analogues
-1.77375	-0.591626	Fatty Acyls
-4.48481	-2.02118	Benzenoids
-7.92796	-3.51487	Benzenoids
-5.57582	-4.5268	Benzenoids
-5.74513	-3.33587	Benzenoids
-2.84715	-5.85593	Benzenoids
-5.69215	-3.47997	Benzenoids
-4.55048	-0.194238	Carbohydrates and carbohydrate conjugates
-3.35326	0.0683697	Prenol lipids
-5.17049	-0.0324939	Carbohydrates and carbohydrate conjugates
-3.43322	-2.29471	Benzenoids
-6.34981	-3.63416	Benzenoids
-0.871411	-0.628522	Amino acids, peptides, and analogues
-6.54191	-2.54607	Benzenoids
-5.43826	-2.49227	Amino acids, peptides, and analogues
-5.34983	0.67972	Prenol lipids
-2.52798	-0.808892	Carbohydrates and carbohydrate conjugates
-8.61953	-4.19292	Amino acids, peptides, and analogues
-4.18096	4.66023	Amino acids, peptides, and analogues
13.0962	0.39303	Glycerophospholipids
-6.53589	-4.57178	Amino acids, peptides, and analogues
-7.49094	-2.05222	Benzenoids
-2.92957	-2.50878	Benzenoids
-3.60546	-0.145317	Prenol lipids
-3.2308	-6.08155	Benzenoids
-6.70407	-4.00291	Amino acids, peptides, and analogues
-6.75349	-2.51451	Amino acids, peptides, and analogues
-6.5554	-4.35735	Benzenoids
-0.574432	-0.414382	Other
2.6094	-2.39942	Amino acids, peptides, and analogues
-8.20704	-1.94686	Benzenoids
-6.84612	1.13863	Organoheterocyclic compounds
-3.01665	-3.7506	Benzenoids
-2.76385	-3.66305	Amino acids, peptides, and analogues
-3.31124	0.107099	Prenol lipids
-3.68599	-2.04747	Amino acids, peptides, and analogues
-7.54543	2.33733	Steroids and steroid derivatives
10.0875	0.201609	Glycerophospholipids
-2.58729	-2.64422	Benzenoids
-4.14599	-2.86624	Amino acids, peptides, and analogues
13.3359	0.259472	Glycerophospholipids
-9.11423	0.116499	Amino acids, peptides, and analogues
-5.38058	-0.781125	Benzenoids
-5.92893	-2.89918	Benzenoids
-8.47828	-4.41295	Amino acids, peptides, and analogues
-7.05949	1.35435	Organoheterocyclic compounds
-6.9551	-0.925756	Benzenoids
-4.7387	5.86232	Benzenoids
-1.2009	4.78928	Peptides
4.18436	7.83122	Glycerophospholipids
-7.42841	-4.09312	Amino acids, peptides, and analogues
-9.43739	1.16228	Benzenoids
-0.364683	-0.938726	Amino acids, peptides, and analogues
-6.06361	3.80806	Organoheterocyclic compounds
-7.57384	0.46298	Benzenoids
-2.4083	-3.82026	Azoles
-3.89312	-0.0466947	Organoheterocyclic compounds
-2.70803	-3.32312	Benzenoids
-4.83434	-4.1275	Benzenoids
-3.13887	-4.16003	Benzenoids
-5.72954	-1.83007	Benzenoids
4.42657	8.0557	Amino acids, peptides, and analogues
-3.62717	-1.88197	Benzenoids
-6.73585	1.58831	Organoheterocyclic compounds
-8.48845	5.28664	Triterpenoids
11.8345	1.27761	Glycerophospholipids
12.9959	0.619464	Glycerophospholipids
-7.92874	-1.90219	Amino acids, peptides, and analogues
-5.87166	3.04533	Fatty Acyls
-6.99109	-4.69236	Amino acids, peptides, and analogues
-3.35714	-4.20069	Benzenoids
-4.69716	6.80732	Benzenoids
-8.19608	-4.10388	Benzenoids
-5.80914	-2.27787	Benzenoids
-5.55795	-0.702553	Benzenoids
-6.94045	2.58423	Fatty Acyls
-3.13768	0.167114	Organoheterocyclic compounds
-5.35297	-3.15141	Benzenoids
-1.46168	3.51157	Peptides
-0.482181	-2.27951	Organoheterocyclic compounds
-6.65913	1.41208	Steroids and steroid derivatives
-5.22003	-2.10023	Benzenoids
-3.29005	0.068504	Prenol lipids
-6.60119	-1.58513	Benzenoids
-8.6611	6.18272	Steroids and steroid derivatives
-6.38986	-1.72618	Benzenoids
-8.84051	0.803565	Benzenoids
-6.63591	-0.0867907	Benzenoids
-3.93002	6.64465	Amino acids, peptides, and analogues
-0.429213	-1.54322	Azoles
-6.44617	0.702399	Amino acids, peptides, and analogues
-7.697	5.23009
-7.55054	-3.91355	Amino acids, peptides, and analogues
-5.36573	-2.80077	Benzenoids
-6.98019	-4.65185	Amino acids, peptides, and analogues
-6.76653	2.55528	Prenol lipids
-4.81421	-0.0726561	Carbohydrates and carbohydrate conjugates
-2.71822	-2.21323	Benzenoids
-6.5588	-3.69912	Amino acids, peptides, and analogues
10.0236	0.129793	Glycerophospholipids
0.110728	-1.87826	Diazines
-2.75977	0.0577703	Other
-1.82517	-0.104555	Other
-7.18508	-3.41431	Amino acids, peptides, and analogues
-8.35545	-1.86953	Benzenoids
-5.39848	-2.92864	Benzenoids
3.79452	7.4552
-7.62639	-2.51239	Benzenoids
-6.18929	3.34638	Fatty Acyls
-4.7658	-2.93951	Benzenoids
-1.5576	-1.29613	Amino acids, peptides, and analogues
1.97871	12.5185	Glycerolipids
-6.99958	-0.576275	Benzenoids
-6.12273	-3.45755	Benzenoids
-6.45538	2.84283	Glycerolipids
-5.1262	-0.0959327	Carbohydrates and carbohydrate conjugates
-5.15474	1.2047	Fatty Acyls
-2.68554	-4.10031	Benzenoids
-5.94093	-5.00338	Benzenoids
-5.48545	-2.4662	Benzenoids
-3.87548	6.83936	Amino acids, peptides, and analogues
-4.62449	-3.64084	Benzenoids
-8.93154	0.040321	Benzenoids
-8.039	0.166353	Benzenoids
-7.69818	-4.3017	Benzenoids
-7.70402	4.80932	Amino acids, peptides, and analogues
-5.42707	-2.08171	Benzenoids
-5.51275	0.581504	Organoheterocyclic compounds
-6.78667	-4.26351	Amino acids, peptides, and analogues
-3.35739	-4.34235	Benzenoids
-0.365758	-0.387172	Other
-4.98756	-0.652304	Benzenoids
-8.00906	-4.02636	Benzenoids
-3.65547	-3.19771	Amino acids, peptides, and analogues
-4.67663	0.85148	Fatty Acyls
0.0908631	-1.84911	Diazines
-6.06296	-2.75987	Benzenoids
-8.36952	-2.18089	Amino acids, peptides, and analogues
-9.10728	-0.905457	Benzenoids
-6.0005	-4.86492	Benzenoids
-5.56111	-1.18272	Benzenoids
-8.2853	5.06204	Bile acids, alcohols and derivatives
-7.70557	4.83522	Amino acids, peptides, and analogues
-5.4285	-4.46507	Carbohydrates and carbohydrate conjugates
-9.00637	-3.5473	Amino acids, peptides, and analogues
-2.62155	-3.08671	Benzenoids
-2.71087	-0.170362	Fatty Acyls
-5.2822	-3.54312	Benzenoids
-6.77324	-4.69222	Amino acids, peptides, and analogues
0.230246	11.8082	Glycerolipids
-8.79443	5.85134	Triterpenoids
-7.6157	-0.58513	Benzenoids
-2.82836	-3.3428	Benzenoids
-5.9759	-1.19789	Benzenoids
-6.37429	1.10363	Azoles
-5.84241	-0.192419	Benzenoids
-6.45523	-1.00408	Benzenoids
-5.19504	-0.625745	Benzenoids
-1.71659	-0.140244	Amino acids, peptides, and analogues
-5.8727	-0.00562993	Steroids and steroid derivatives
-0.455662	-0.76413	Organoheterocyclic compounds
-3.2345	-2.62671	Benzenoids
-7.39676	-3.6083	Amino acids, peptides, and analogues
-4.78822	-2.24817	Benzenoids
-1.00922	-0.903484	Amino acids, peptides, and analogues
-3.33184	-6.22918	Amino acids, peptides, and analogues
-4.08387	-2.95925	Amino acids, peptides, and analogues
-4.43178	-3.6657	Amino acids, peptides, and analogues
-0.503909	-0.410918	Organosulfur compounds
-6.59715	1.73408	Organoheterocyclic compounds
-0.70241	-2.12487	Organoheterocyclic compounds
-2.38386	-0.155662	Prenol lipids
-6.61348	2.43656	Triterpenoids
-5.51828	3.93226	Carbohydrates and carbohydrate conjugates
-3.45612	-3.04913	Amino acids, peptides, and analogues
-8.0017	-2.75645	Benzenoids
1.69688	12.1398	Glycerolipids
-7.18597	-3.4323	Amino acids, peptides, and analogues
-5.11402	-0.625393	Benzenoids
12.0316	1.20413	Glycerophospholipids
-3.79436	-0.0604791	Fatty Acyls
-5.25676	-2.19746	Benzenoids
-4.05813	-1.83295	Benzenoids
-0.622956	-0.120245	Other
-8.48887	0.596083	Benzenoids
1.96664	-2.41955
-6.56263	-2.46782	Benzenoids
-5.59981	1.32463	Benzenoids
-5.35401	-4.27818	Benzenoids
0.111511	-1.00281	Amines
-6.74991	0.548702	Organoheterocyclic compounds
-0.910982	-0.385051	Organoheterocyclic compounds
-6.96359	-1.39816	Benzenoids
-7.89914	0.696369	Benzenoids
-0.589658	-1.2237	Amines
-3.21398	-6.23777	Benzenoids
-5.04741	1.44485	Fatty Acyls
-0.537251	-2.34653	Organoheterocyclic compounds
-4.24347	-2.15535	Benzenoids
-9.46531	0.888961	Benzenoids
-7.70449	5.2631	Carbohydrates and carbohydrate conjugates
-8.73468	-3.05246	Amino acids, peptides, and analogues
-6.34138	2.94426	Fatty Acyls
-5.95484	0.782137	Amino acids, peptides, and analogues
-6.08032	-4.76567	Amino acids, peptides, and analogues
-1.54227	-3.95769	Organoheterocyclic compounds
-4.68884	6.1272	Amino acids, peptides, and analogues
-3.61071	-3.48598	Organoheterocyclic compounds
-6.90814	-3.50447	Amino acids, peptides, and analogues
-1.11203	4.21738	Peptides
-6.40166	-2.06043	Benzenoids
-8.47296	5.26033	Carbohydrates and carbohydrate conjugates
-2.5654	-3.09987	Benzenoids
-4.38835	-0.182249	Organoheterocyclic compounds
-9.17201	-3.46773	Amino acids, peptides, and analogues
-8.67228	0.708622	Benzenoids
-9.11115	-0.625605	Benzenoids
-7.21307	-5.08962	Benzenoids
-5.73786	-3.21778	Benzenoids
-8.56067	-1.42296	Benzenoids
-5.58598	1.49421	Benzenoids
-0.881741	-1.83604	Organoheterocyclic compounds
-5.86283	-0.0707931	Steroids and steroid derivatives
-8.74913	5.73173	Steroids and steroid derivatives
-6.34507	-1.09461	Benzenoids
-5.58382	0.953261	Organoheterocyclic compounds
-6.48106	-3.03756	Amino acids, peptides, and analogues
-6.87568	-1.25217	Benzenoids
-6.43528	0.723614	Organoheterocyclic compounds
-7.39372	-0.459834	Benzenoids
-4.66093	-3.71725	Amino acids, peptides, and analogues
13.1971	0.439025	Glycerophospholipids
-8.78172	5.02049	Carbohydrates and carbohydrate conjugates
-8.51262	-2.56957	Benzenoids
-7.01947	-1.57431	Benzenoids
-5.08334	1.27347	Amino acids, peptides, and analogues
-4.10563	0.501454	Organosulfur compounds
-8.60558	1.18201	Benzenoids
11.8455	1.24669	Glycerophospholipids
-8.71346	1.08657	Benzenoids
-7.76745	6.02319	Glycerolipids
-1.32581	3.70908	Peptides
-7.46661	-2.75097	Benzenoids
-3.36814	-3.20732	Amino acids, peptides, and analogues
-6.54513	-4.54447	Peptides
-5.64364	-0.00816128	Fatty Acyls
-7.73761	0.0151883	Benzenoids
-7.827	4.93592	Carbohydrates and carbohydrate conjugates
-3.82874	-4.18835	Amino acids, peptides, and analogues
-6.15791	-0.812401	Benzenoids
-1.94677	-5.27616	Benzenoids
-6.02603	1.06355	Steroids and steroid derivatives
-5.93232	-4.3912	Peptides
2.92177	-2.40929	Amino acids, peptides, and analogues
-7.31923	-3.4817	Benzenoids
-5.46047	-2.11343	Benzenoids
-8.1623	-2.27515	Benzenoids
-2.25485	-5.56211	Benzenoids
-3.41899	-4.37312	Benzenoids
-2.44192	-0.543438	Amines
-5.68706	-3.51334	Amino acids, peptides, and analogues
-7.89344	4.15051	Carbohydrates and carbohydrate conjugates
-6.73131	3.55304	Triterpenoids
-7.35225	-2.3277	Benzenoids
-3.9386	-4.26289	Benzenoids
-3.52548	-2.67671	Amino acids, peptides, and analogues
-0.250995	-2.00891	Organoheterocyclic compounds
-4.43275	-2.22471	Benzenoids
-8.03982	-3.19434	Benzenoids
-6.89427	-2.9789	Benzenoids
-3.95336	-1.63371	Benzenoids
-8.24553	-1.45564	Benzenoids
-3.45599	-6.56889	Benzenoids
0.167564	11.7472	Glycerolipids
-5.69549	-4.65199	Diazines
-8.46048	5.81754	Steroids and steroid derivatives
-4.57448	-3.62304	Amino acids, peptides, and analogues
2.93123	-2.4158	Amino acids, peptides, and analogues
-7.93622	3.15196	Amino acids, peptides, and analogues
-6.52476	-3.71145	Amino acids, peptides, and analogues
-6.82771	-3.90994	Amino acids, peptides, and analogues
-2.45024	-2.48659	Benzenoids
-8.44843	-1.06169	Benzenoids
-6.29853	-4.77594	Amino acids, peptides, and analogues
-8.00455	4.37176	Triterpenoids
-8.01925	6.47295	Benzenoids
-1.35936	-3.93147	Benzenoids
-5.87939	1.0809	Fatty Acyls
-7.82238	-3.97608	Benzenoids
0.520498	11.5946	Glycerolipids
-5.4187	-1.8372	Benzenoids
-3.03055	-4.2043	Benzenoids
-4.71288	6.27454	Triterpenoids
4.88786	8.57296	Amino acids, peptides, and analogues
-8.2369	-2.54778	Benzenoids
-5.73536	0.715608	Prenol lipids
-7.82412	4.12415	Carbohydrates and carbohydrate conjugates
-8.31763	-3.80452	Amino acids, peptides, and analogues
-1.94515	-5.27258	Benzenoids
-2.79196	-2.31553	Benzenoids
-6.19048	-4.69905	Amino acids, peptides, and analogues
-3.25709	-3.03249	Amino acids, peptides, and analogues
-7.30258	-1.02663	Benzenoids
-0.553141	10.9871	Glycerolipids
-4.27635	0.533327	Organoheterocyclic compounds
-3.73171	-4.33822	Benzenoids
-5.03348	-4.3828	Benzenoids
-7.80352	0.0822828	Benzenoids
-7.35138	-2.23356	Benzenoids
-5.79697	-4.20176	Peptides
-6.39165	-4.84039
-1.12551	-0.363633	Carbohydrates and carbohydrate conjugates
-4.82349	-3.14001	Amino acids, peptides, and analogues
-5.80227	0.876804	Prenol lipids
-6.3572	-1.1128	Benzenoids
-5.97106	-0.780378	Benzenoids
-6.12967	0.350383	Organoheterocyclic compounds
-1.60379	-1.11495	Amino acids, peptides, and analogues
-3.85085	-4.26882	Benzenoids
-8.8583	0.18279	Benzenoids
-7.92379	-0.820463	Benzenoids
1.62418	12.4281	Glycerolipids
-1.78799	-2.9202	Benzenoids
10.2588	0.393847	Glycerophospholipids
-4.67293	6.82266	Benzenoids
-6.92241	-4.70121	Amino acids, peptides, and analogues
-8.08693	0.286211	Benzenoids
-3.39149	-4.19715
13.7099	-0.224256	Glycerophospholipids
-2.83571	-5.61461	Amino acids, peptides, and analogues
-3.99111	-3.97814	Benzenoids
-6.37794	-3.99942	Amino acids, peptides, and analogues
-6.68744	-2.46774	Benzenoids
-7.16688	-4.93063	Benzenoids
-5.22619	-3.0683	Benzenoids
-7.45775	-4.14769	Amino acids, peptides, and analogues
-6.43837	-2.5889	Benzenoids
-8.38203	-1.21784	Benzenoids
-8.75478	2.6625	Carbohydrates and carbohydrate conjugates
-6.5652	-3.57596	Amino acids, peptides, and analogues
-8.68232	-4.22787	Benzenoids
-8.4486	6.16804	Sphingolipids
-2.34618	-2.55951	Benzenoids
-6.02384	-1.31472	Benzenoids
-5.90985	-1.06827	Benzenoids
-9.13387	-3.61867	Amino acids, peptides, and analogues
-6.16911	-4.33525	Amino acids, peptides, and analogues
-2.00353	-1.58144	Amino acids, peptides, and analogues
-2.96282	-3.61822	Benzenoids
-3.32587	0.143607	Prenol lipids
-7.05796	-3.63565	Benzenoids
-1.11032	4.23742	Peptides
-5.67461	0.733054	Organoheterocyclic compounds
-6.80861	-3.91623	Amino acids, peptides, and analogues
-6.25225	-1.28326	Benzenoids
-2.56948	-0.118305	Organoheterocyclic compounds
-2.38982	-2.91956	Benzenoids
-7.81622	3.12013	Benzenoids
-5.44437	-0.682196	Benzenoids
-4.53977	-3.22758	Peptides
-6.23524	3.78055	Glycerolipids
-1.09679	4.7442	Peptides
-7.72164	-0.598197	Benzenoids
-6.10735	4.20615	Glycerolipids
-8.84117	0.851144	Benzenoids
-2.35287	-1.22356	Organoheterocyclic compounds
-6.60143	-2.9378	Benzenoids
-6.33976	-4.75225	Peptides
-9.10519	-0.616207	Benzenoids
-6.96432	-4.46685	Amino acids, peptides, and analogues
-3.09332	-2.29205	Benzenoids
-8.02236	6.44158	Benzenoids
-6.06012	-3.38637	Benzenoids
-4.06499	-0.0235464	Organoheterocyclic compounds
-9.54694	1.12343	Benzenoids
-3.63701	-2.76397	Amino acids, peptides, and analogues
-8.06662	0.248777	Benzenoids
-4.3859	0.46988	Trialkylamines
-2.34609	-2.68156	Benzenoids
-7.28095	-2.77101	Benzenoids
0.880624	-2.42136	Carbohydrates and carbohydrate conjugates
-5.82742	-4.65548	Diazines
-7.29488	-2.68249	Benzenoids
-8.21264	-2.59888	Benzenoids
-3.29702	-2.18644	Benzenoids
0.106368	-2.25531	Diazines
-5.75668	1.06304	Steroids and steroid derivatives
-4.88881	-1.34504	Benzenoids
-4.18298	-4.80123	Benzenoids
-3.24825	-6.7296	Benzenoids
12.2884	1.09596	Glycerophospholipids
12.4777	1.06657	Glycerophospholipids
-0.777396	-1.25513	Organoheterocyclic compounds
-3.25555	0.238719	Prenol lipids
-6.84661	4.0431	Triterpenoids
-6.31146	-2.24362	Amino acids, peptides, and analogues
-0.830837	-2.22434	Organoheterocyclic compounds
-5.47541	-4.53244	Amino acids, peptides, and analogues
-3.25108	-6.32103	Benzenoids
-1.50761	-0.106928	Organoheterocyclic compounds
-3.86018	-1.45044	Amino acids, peptides, and analogues
-4.75265	4.59479	Benzenoids
-7.14288	-3.06748	Benzenoids
-7.1881	2.65475	Triterpenoids
-6.94004	-2.45444	Benzenoids
-7.34003	-3.62353	Benzenoids
-7.31216	2.91994	Triterpenoids
-6.37403	-3.39554	Amino acids, peptides, and analogues
-7.71462	2.47767	Benzenoids
-5.36983	5.70774	Benzenoids
-2.0342	-0.10452	Fatty Acyls
-6.00088	-3.88834	Benzenoids
-7.85503	-2.53898	Benzenoids
-8.24114	0.804056	Benzenoids
-7.75508	2.7457	Amino acids, peptides, and analogues
-4.62756	-4.32478	Benzenoids
-6.87236	-4.53927	Benzenoids
-7.86283	-1.14897	Benzenoids
-7.63912	-1.9304	Benzenoids
-4.68375	6.81153	Benzenoids
-4.7404	-4.12136	Amino acids, peptides, and analogues
-6.89053	-3.56353	Benzenoids
-1.72327	-3.77029	Benzenoids
1.5574	-2.30911	Carbohydrates and carbohydrate conjugates
-6.78914	-2.59021	Benzenoids
1.53089	12.3097	Glycerolipids
-6.47948	2.55406	Triterpenoids
-3.26295	0.143596	Organoheterocyclic compounds
-1.30003	4.27369	Peptides
4.68483	8.39398	Amino acids, peptides, and analogues
-4.59658	-2.86712	Benzenoids
-7.90109	-0.827344	Benzenoids
-6.30621	2.16445	Bile acids, alcohols and derivatives
-5.8377	0.940494	Organoheterocyclic compounds
-6.78048	-3.51112	Benzenoids
-6.38101	-2.27567	Benzenoids
-1.02091	-0.263388	Organoheterocyclic compounds
-7.59315	0.0275311	Benzenoids
-7.79149	-3.04624	Amino acids, peptides, and analogues
-0.334624	-0.72777	Organoheterocyclic compounds
-2.54444	-2.25797	Benzenoids
-5.84171	-3.4987	Amino acids, peptides, and analogues
-4.25538	6.38844	Triterpenoids
-4.21223	-4.02257	Amino acids, peptides, and analogues
-2.09945	-0.308109	Fatty Acyls
0.748971	12.2638	Glycerolipids
1.21961	11.8445	Glycerolipids
-8.49729	5.36042	Triterpenoids
-3.50101	-6.72416	Amino acids, peptides, and analogues
-8.26569	-3.27228	Benzenoids
3.14307	-2.30671	Diazines
-6.23137	-3.40836	Amino acids, peptides, and analogues
-1.49753	-1.69499	Diazines
-8.93255	-0.576067	Benzenoids
-8.75712	-1.77684	Amino acids, peptides, and analogues
-5.22186	-1.10826	Benzenoids
-5.1522	-4.4988	Amino acids, peptides, and analogues
-0.462249	-0.300052	Other
0.501307	12.0873	Glycerolipids
-6.72461	-2.25849	Benzenoids
-1.08556	-1.04903	Fatty Acyls
-7.53081	-1.03803	Benzenoids
-4.84037	-1.09523	Benzenoids
-4.68209	-2.29499	Amino acids, peptides, and analogues
-7.21505	-2.98944	Benzenoids
-3.6484	-3.26458	Benzenoids
-4.21604	4.63087	Amino acids, peptides, and analogues
-1.44135	-1.04604	Amino acids, peptides, and analogues
-6.16084	-4.7049	Benzenoids
12.8144	0.775329	Glycerophospholipids
-6.72792	1.11899	Organoheterocyclic compounds
-3.819	6.84586	Benzenoids
-6.01716	-4.63485	Amino acids, peptides, and analogues
-7.6924	-2.44951	Benzenoids
-1.56598	-3.30126	Benzenoids
-3.63503	-4.01085	Benzenoids
-1.29457	-0.143139	Other
-3.39581	-6.64846	Benzenoids
-7.28591	-3.59352	Benzenoids
-8.79379	5.88732	Triterpenoids
-7.53627	-3.77835	Benzenoids
-6.07862	3.14836	Fatty Acyls
13.039	0.590757	Glycerophospholipids
-6.59917	1.92831	Steroids and steroid derivatives
-5.78906	-2.5922	Benzenoids
12.2887	0.89318	Glycerophospholipids
-2.81616	-3.30937	Benzenoids
0.896686	11.8431	Glycerolipids
-3.12674	-4.21336	Benzenoids
-0.510741	-2.27015	Organoheterocyclic compounds
-1.03148	4.40511	Peptides
-0.337514	-2.38741	Azoles
-5.69729	0.422079	Amino acids, peptides, and analogues
-1.40797	3.65893	Peptides
-7.47914	-1.47149	Benzenoids
-1.45326	-1.7593
-6.43414	2.234	Prenol lipids
-2.91885	-3.2198	Benzenoids
-6.96489	-1.31814	Benzenoids
-8.85189	-1.24446	Benzenoids
-1.40996	3.62927	Peptides
-6.03315	-1.52163	Benzenoids
4.86875	8.49138	Glycerophospholipids
-0.326185	-1.75763	Diazines
-8.08168	6.54301	Benzenoids
-6.08024	0.991893	Benzenoids
-5.98281	-3.71603	Amino acids, peptides, and analogues
-5.8464	-0.273064	Benzenoids
-4.3107	-1.92609	Benzenoids
-6.49383	-0.976369	Benzenoids
-6.86508	-4.5322	Benzenoids
-3.17807	-6.57909	Benzenoids
-3.82905	0.0468783	Organoheterocyclic compounds
-6.01191	-3.01991	Benzenoids
-5.91613	-4.69448	Amino acids, peptides, and analogues
-8.5907	-1.98153	Benzenoids
-0.7183	-1.08685	Trialkylamines
0.338577	-2.21025	Organoheterocyclic compounds
-5.92658	-4.30387	Amino acids, peptides, and analogues
0.5948	-2.36924	Diazines
-0.575398	-0.502898	Fatty Acyls
-4.65636	6.23977	Triterpenoids
-5.85868	-2.31364	Benzenoids
-2.53477	-2.66737	Benzenoids
13.3364	0.258009	Glycerophospholipids
4.75764	8.37897	Amino acids, peptides, and analogues
-2.15765	-3.94146	Benzenoids
-6.74221	2.54799	Steroids and steroid derivatives
-7.32021	-4.28881	Benzenoids
-5.85241	0.938665	Prenol lipids
11.5998	1.23866	Glycerophospholipids
-5.96833	-0.00810087	Benzenoids
-1.05024	4.36614	Peptides
-7.474	1.52618	Organoheterocyclic compounds
-6.26079	-3.5249	Benzenoids
-8.83947	-0.596318	Benzenoids
-5.73833	-1.85437	Benzenoids
-2.30946	-2.98378	Benzenoids
1.08392	11.8719	Glycerolipids
-3.79213	-4.31834	Benzenoids
-6.77777	-3.87138	Amino acids, peptides, and analogues
1.72459	12.2817	Glycerolipids
-2.08017	-2.57826	Benzenoids
-6.84344	-4.15649	Amino acids, peptides, and analogues
-7.01879	-1.16349	Benzenoids
-5.74452	1.12215	Steroids and steroid derivatives
-2.4414	-2.63861	Benzenoids
-4.61754	-3.5423	Peptides
-6.58503	0.473114	Benzenoids
-3.47306	-4.3051	Benzenoids
-4.76924	-4.74821	Benzenoids
-2.66308	-5.51843	Benzenoids
-7.79911	-0.745596	Benzenoids
1.88651	12.339	Glycerolipids
-4.7342	4.7666	Benzenoids
-8.44268	-4.30224	Amino acids, peptides, and analogues
-2.41377	-2.4784	Benzenoids
-7.49823	-4.25466	Amino acids, peptides, and analogues
-6.56127	-2.93378	Benzenoids
-2.2598	-3.16711	Benzenoids
-7.19924	-2.58115	Benzenoids
-4.55081	-3.83172	Amino acids, peptides, and analogues
-8.72681	0.620825	Benzenoids
-4.27517	-3.63794	Benzenoids
-7.42725	-4.04614	Benzenoids
-5.91816	-2.71461	Benzenoids
-5.89079	-5.08485	Amino acids, peptides, and analogues
13.2326	0.426901	Glycerophospholipids
-8.91909	-3.40856	Benzenoids
-6.33094	3.3893	Fatty Acyls
-6.36327	-0.998735	Benzenoids
-6.47	1.4032	Steroids and steroid derivatives
-7.92568	4.19811	Triterpenoids
-4.25988	0.536979	Organoheterocyclic compounds
-3.94634	-3.04806	Benzenoids
-5.66916	-5.05323	Diazines
-3.43265	-0.0538437	Other
-5.59858	-5.03144	Amino acids, peptides, and analogues
-5.50967	3.87699	Carbohydrates and carbohydrate conjugates
-3.0168	-2.49313	Amino acids, peptides, and analogues
-1.47733	-4.03929	Benzenoids
3.10256	-2.40634	Amino acids, peptides, and analogues
-5.15111	-1.36254	Benzenoids
-6.38637	2.15034	Triterpenoids
-5.85606	1.34244	Organoheterocyclic compounds
-6.84801	3.54992	Steroids and steroid derivatives
-7.62338	-3.26125	Benzenoids
-4.05081	-4.32193	Benzenoids
-0.00278618	11.5748	Glycerolipids
-5.70794	-2.6694	Benzenoids
-5.93234	-4.66135	Benzenoids
-6.51584	-0.882385	Benzenoids
-5.40144	-4.11242	Benzenoids
-4.46131	-2.54274	Benzenoids
-7.33183	-2.38283	Benzenoids
-5.29056	-1.11089	Benzenoids
-2.15923	-2.79908	Benzenoids
-6.9399	1.21652	Organoheterocyclic compounds
4.16507	7.83338	Glycerophospholipids
-0.940399	-3.35217	Benzenoids
-7.99979	-2.15008	Benzenoids
-9.08503	-3.49915	Amino acids, peptides, and analogues
-4.00573	-1.62688	Benzenoids
-8.92611	-1.0379	Benzenoids
-2.89173	-5.99725	Amino acids, peptides, and analogues
-4.57427	0.746445	Fatty Acyls
-9.41821	1.19798	Benzenoids
-3.93538	0.0542044	Other
-2.19255	-2.67782	Benzenoids
-6.04497	-3.68057	Benzenoids
10.0141	0.118306	Glycerophospholipids
-0.432771	11.1149	Glycerolipids
13.1943	0.322877	Glycerophospholipids
-5.05546	-3.231	Benzenoids
13.1745	0.417547	Glycerophospholipids
-6.54651	1.77785	Benzenoids
-6.00495	3.85308	Amino acids, peptides, and analogues
-3.00058	-4.23306	Benzenoids
11.9021	1.0087	Glycerophospholipids
-9.10503	0.11323	Benzenoids
-0.325075	-0.219524	Other
-1.13449	-0.229981	Amines
-3.48547	0.245757	Amines
-0.4166	-0.00409956	Other
-4.30943	5.85361	Benzenoids
-6.47739	0.770864	Carbohydrates and carbohydrate conjugates
-4.18765	6.57214	Benzenoids
-1.17652	-0.683973	Amino acids, peptides, and analogues
-4.39017	-3.36187	Amino acids, peptides, and analogues
-1.65668	-0.288228	Fatty Acyls
-5.15615	-3.97162	Benzenoids
-7.17847	-3.57297	Amino acids, peptides, and analogues
-6.52187	-2.65901	Benzenoids
-0.171368	-0.361993	Other
-7.83357	-0.702289	Benzenoids
-1.28362	-3.80294	Benzenoids
-6.45528	1.04228	Benzenoids
-5.18866	-1.28937	Benzenoids
1.98308	12.6423	Glycerolipids
-6.56278	-3.43486	Amino acids, peptides, and analogues
-6.48362	-2.99862	Benzenoids
-5.20502	0.287571	Prenol lipids
-5.77083	-1.1091	Benzenoids
-1.36216	4.50108	Peptides
-6.53334	-5.00455	Amino acids, peptides, and analogues
-8.67134	0.73318	Benzenoids
-6.88707	1.98695	Amino acids, peptides, and analogues
-4.86525	-0.0433207	Carbohydrates and carbohydrate conjugates
-6.91427	-3.28875	Benzenoids
-4.03764	-2.179	Benzenoids
-6.58014	-4.6252	Benzenoids
-2.41974	-2.5399	Amino acids, peptides, and analogues
-4.4469	0.611503	Fatty Acyls
-7.77406	2.09684	Triterpenoids
-8.22881	-1.57209	Benzenoids
-4.12523	-3.55046	Amino acids, peptides, and analogues
-1.06259	4.75782	Peptides
-6.85546	2.30421	Triterpenoids
-7.30804	1.60636	Organoheterocyclic compounds
-4.9813	5.16585	Benzenoids
-8.755	0.87043	Benzenoids
-2.47125	0.229435	Other
-7.3213	-4.60529	Amino acids, peptides, and analogues
-6.43747	2.85415	Glycerolipids
-3.24201	-3.13904	Diazines
-3.49368	-6.5731	Benzenoids
-5.53304	-3.59263	Azoles
4.53233	8.20083	Glycerophospholipids
-5.36061	-3.7584	Prenol lipids
-4.90512	-4.15103	Benzenoids
-7.19413	0.636009	Benzenoids
-2.08313	-3.38367	Benzenoids
-4.15351	6.50928	Amino acids, peptides, and analogues
-1.51319	-0.776813	Trialkylamines
-9.09635	0.142754	Benzenoids
-5.84708	-2.10891	Benzenoids
-2.6694	-0.044582	Prenol lipids
1.81576	12.2749	Glycerolipids
13.2527	0.371444	Glycerophospholipids
-3.78437	0.239062	Diazines
1.50901	-0.031695	Other
-0.492476	-2.21123	Organoheterocyclic compounds
-2.45797	-3.1867	Benzenoids
-7.44363	-4.71034	Benzenoids
-7.28301	-4.12293	Amino acids, peptides, and analogues
-5.33358	1.83851	Diazines
-7.51568	-2.44159	Benzenoids
-8.64356	-0.84917	Benzenoids
-5.24241	-2.2523	Benzenoids
-7.59888	-3.84051	Benzenoids
-1.40229	-3.99302	Benzenoids
-6.6293	0.431752	Benzenoids
13.2604	0.328603	Glycerophospholipids
-6.44065	2.30897
-6.21283	-3.57379	Benzenoids
-3.6824	0.441619	Other
-2.00335	-0.412473	Amino acids, peptides, and analogues
-7.42999	-2.82545	Benzenoids
-6.40664	-1.48581	Benzenoids
-2.02631	-2.86909	Benzenoids
-2.62674	-0.362129	Organoheterocyclic compounds
-7.06902	-4.9424	Amino acids, peptides, and analogues
-8.96557	0.94273	Benzenoids
-8.69684	-3.23836	Amino acids, peptides, and analogues
-4.72315	-0.127006	Carbohydrates and carbohydrate conjugates
-6.27768	-4.8568	Amino acids, peptides, and analogues
-5.48285	-2.57031	Benzenoids
-4.09333	-4.23701	Benzenoids
-0.803301	-3.33945	Benzenoids
-4.62616	-4.24271	Benzenoids
-0.178768	-1.85651	Diazines
-0.825572	-2.3123	Organoheterocyclic compounds
-5.40908	-0.503622	Benzenoids
-9.24411	1.1483	Benzenoids
-6.0117	-5.08237	Amino acids, peptides, and analogues
-4.96933	-5.09469	Benzenoids
-7.35841	0.456786	Benzenoids
-3.66612	-4.62937	Benzenoids
-6.031	-2.2716	Amino acids, peptides, and analogues
-1.73042	-2.83386	Benzenoids
-3.39784	-4.46078	Benzenoids
-5.23874	0.200552	Organoheterocyclic compounds
-6.52465	2.27812	Triterpenoids
-4.55407	0.146774	Fatty Acyls
-2.6673	-3.29933	Amino acids, peptides, and analogues
-2.33676	-0.261093	Organoheterocyclic compounds
-0.819136	-2.42578	Organoheterocyclic compounds
-6.15483	-2.68122	Benzenoids
-5.67611	1.82974	Organoheterocyclic compounds
-5.91135	-2.46649	Benzenoids
-7.83618	-0.774115	Benzenoids
-6.09479	0.562376	Prenol lipids
0.0241677	-0.164737	Organoheterocyclic compounds
-5.62545	-4.2876	Amino acids, peptides, and analogues
-1.82289	-5.1703	Benzenoids
-6.06737	-3.2318	Benzenoids
-6.10826	4.58008	Amino acids, peptides, and analogues
-2.90314	-2.32762	Benzenoids
-2.22259	0.0797502	Fatty Acyls
-3.98526	-2.73887	Amino acids, peptides, and analogues
-5.46081	-2.89427	Benzenoids
-3.65288	-0.086495	Other
12.2127	0.934762	Glycerophospholipids
-8.03441	-3.22655	Benzenoids
4.62138	8.23253	Glycerophospholipids
-6.00566	1.57784	Benzenoids
-7.85706	-0.790322	Benzenoids
-6.01598	3.91296	Benzenoids
-5.38509	-2.87706	Amino acids, peptides, and analogues
-5.94791	-1.50632	Benzenoids
-6.38946	-4.94823	Amino acids, peptides, and analogues
-3.56768	-3.97719	Organoheterocyclic compounds
-8.58101	5.43748	Triterpenoids
-1.09145	-0.622161	Other
-6.53683	1.72134	Benzenoids
-7.30935	-1.00046	Benzenoids
3.80587	7.46762	Cholines
-8.32461	-1.68924	Benzenoids
-8.59843	-0.704573	Benzenoids
-8.07261	-2.50581	Benzenoids
-3.85999	6.94625	Benzenoids
-0.183509	-1.92278	Azoles
-6.06577	-3.4254	Benzenoids
-4.25739	-4.21401	Benzenoids
-4.39131	-3.48349	Benzenoids
-4.46849	-3.86184	Benzenoids
-0.413619	-1.06476	Amines
0.380207	-2.25264	Diazines
-1.68262	3.55633	Peptides
-8.3066	4.98476	Triterpenoids
-6.43991	-3.38822	Amino acids, peptides, and analogues
-6.50092	-0.748341	Benzenoids
-3.45651	0.0942203	Trialkylamines
-3.69421	4.53438	Benzenoids
-4.22526	-1.50427	Benzenoids
-7.16877	-1.94029	Amino acids, peptides, and analogues
-3.68666	-1.58167	Amino acids, peptides, and analogues
-7.7088	-0.722361	Benzenoids
-5.87629	0.682993	Organoheterocyclic compounds
-5.81664	-4.45126	Amino acids, peptides, and analogues
-7.69941	-4.57001	Benzenoids
-6.42296	1.32687	Steroids and steroid derivatives
-8.3007	-2.96591	Benzenoids
-4.0665	-2.84667	Amino acids, peptides, and analogues
-6.11664	4.5974	Sphingolipids
-0.745373	-0.855516	Amino acids, peptides, and analogues
-8.20706	-0.798686	Benzenoids
-7.21292	-1.63142	Benzenoids
-1.22447	4.00066	Amino acids, peptides, and analogues
-8.04093	-3.42791	Benzenoids
-8.88314	-2.29927	Benzenoids
-5.32058	-1.67752	Benzenoids
-0.17608	-0.884372	Organoheterocyclic compounds
13.3479	0.21521	Glycerophospholipids
-6.11502	-2.9983	Benzenoids
11.581	1.33717	Glycerophospholipids
-7.26126	-1.46718	Benzenoids
-5.9025	1.0788	Fatty Acyls
-7.40973	-4.75949	Amino acids, peptides, and analogues
-7.92094	-4.69281	Benzenoids
-1.84518	-3.5379	Benzenoids
-8.52952	-1.76088	Amino acids, peptides, and analogues
-4.69943	-3.30018	Amino acids, peptides, and analogues
0.508286	-2.36054	Amino acids, peptides, and analogues
-7.34853	2.6876	Triterpenoids
-6.61964	-0.764084	Benzenoids
-0.149066	11.4222	Glycerolipids
-6.2778	1.1329	Steroids and steroid derivatives
-8.9174	-0.450417	Benzenoids
-8.48577	-1.06403	Benzenoids
13.2137	0.307495	Glycerophospholipids
-0.0390295	11.5273	Glycerolipids
-4.4097	5.24597	Benzenoids
-6.00892	1.21849	Steroids and steroid derivatives
-5.9642	0.352876	Organoheterocyclic compounds
0.534809	-2.36871	Amino acids, peptides, and analogues
-6.71311	3.2066	Amino acids, peptides, and analogues
-8.07207	6.53247	Benzenoids
-6.26763	0.969345	Organoheterocyclic compounds
12.2055	0.849032	Glycerophospholipids
-4.5332	-3.71582	Amino acids, peptides, and analogues
-6.09114	-3.51061	Benzenoids
-5.96762	-1.47465	Benzenoids
13.1582	0.433566	Glycerophospholipids
-6.97839	-3.80795	Benzenoids
-5.82001	-4.02715	Amino acids, peptides, and analogues
-2.6994	0.046883	Prenol lipids
-5.22624	-4.05468	Amino acids, peptides, and analogues
-6.35636	-2.19468	Benzenoids
-1.67966	-0.586184	Fatty Acyls
-9.43128	1.27263	Benzenoids
-7.26433	-4.39324	Amino acids, peptides, and analogues
-7.87877	4.19473	Steroids and steroid derivatives
-4.04113	-2.75296	Amino acids, peptides, and analogues
-8.14153	-3.03932	Benzenoids
-7.74599	-0.940178	Benzenoids
13.432	0.115	Glycerophospholipids
-3.96561	-4.20173	Benzenoids
-2.52218	-1.07355	Carbohydrates and carbohydrate conjugates
-4.36923	-4.89461	Benzenoids
-2.85678	-3.41533	Benzenoids
-8.03688	6.48601	Benzenoids
-5.08327	1.03054	Cholines
-4.8672	-2.4984	Amino acids, peptides, and analogues
-6.67832	-4.34142	Amino acids, peptides, and analogues
-3.72823	-2.91418	Benzenoids
1.09335	12.6707	Glycerolipids
-6.54348	1.37774	Steroids and steroid derivatives
-7.49336	-3.30462	Amino acids, peptides, and analogues
-3.85875	-4.2461	Benzenoids
-4.17057	6.52904	Benzenoids
-4.44208	-3.71218	Amino acids, peptides, and analogues
1.05046	11.8855	Glycerolipids
-6.18787	-1.6417	Benzenoids
1.32422	-2.09191	Diazines
-0.6496	-1.43168	Azoles
-8.69379	-2.14468	Amino acids, peptides, and analogues
-5.43642	-4.85092	Benzenoids
4.57611	8.24336	Glycerophospholipids
-2.85367	-3.57888	Benzenoids
-5.93856	-3.05758	Amino acids, peptides, and analogues
-0.898478	-1.39699	Trialkylamines
-5.06373	-4.63372	Benzenoids
-4.56813	6.35775	Triterpenoids
-6.20203	1.87009	Fatty Acyls
-7.52311	2.12998	Triterpenoids
-4.95177	-4.74766	Amino acids, peptides, and analogues
-4.35509	0.613095	Fatty Acyls
-8.57333	1.20077	Benzenoids
4.55794	8.23399	Amino acids, peptides, and analogues
-6.21869	-3.32646	Amino acids, peptides, and analogues
0.535641	-2.50588	Diazines
-2.76067	-2.49486	Benzenoids
-6.61553	-3.99844	Amino acids, peptides, and analogues
-6.12486	-3.64186	Benzenoids
-2.1717	-0.273907	Fatty Acyls
-1.96457	-5.28882	Benzenoids
-4.72128	-4.02346	Trialkylamines
-4.53671	-3.96782	Diazines
-8.54733	5.44504	Triterpenoids
-1.03855	-0.494695	Fatty Acyls
-6.77654	3.47945	Triterpenoids
-6.93355	-3.3132	Benzenoids
-7.48589	-2.68521	Amino acids, peptides, and analogues
-4.70586	-3.73347	Amino acids, peptides, and analogues
-2.84835	-5.9969	Benzenoids
0.938937	-0.196795	Other
-8.33523	-1.34459	Amino acids, peptides, and analogues
-6.957	-2.72659	Benzenoids
-5.65683	-1.24896	Benzenoids
-1.73315	-2.97282	Benzenoids
-5.46967	0.488994	Organoheterocyclic compounds
-4.28469	6.29433	Amino acids, peptides, and analogues
1.66604	12.6451	Glycerolipids
-6.08861	3.36808	Fatty Acyls
-6.15153	-3.59638	Amino acids, peptides, and analogues
-1.73128	3.39226	Peptides
-8.37041	5.09598	Carbohydrates and carbohydrate conjugates
-4.98776	-3.42643	Benzenoids
-0.662765	-2.10152	Organoheterocyclic compounds
-5.86568	-0.779824	Benzenoids
-6.87174	-2.12906	Benzenoids
-7.51734	-2.88433	Benzenoids
-1.60183	3.32645	Peptides
-1.13133	4.57231	Peptides
-6.0301	-3.11281	Benzenoids
-6.54246	2.25631	Triterpenoids
-1.97172	3.59949	Peptides
-7.04856	-3.18035	Benzenoids
0.474455	-2.31433	Amino acids, peptides, and analogues
-5.00824	1.15531	Fatty Acyls
-6.58427	-1.2469	Benzenoids
-4.32524	5.82424
-1.89181	-0.600905	Fatty Acyls
8.76991	7.41079	Glycerophospholipids
-7.67272	-2.12956	Benzenoids
-4.95754	-0.0681542	Carbohydrates and carbohydrate conjugates
-4.76669	4.62485	Amino acids, peptides, and analogues
-8.35969	0.691441	Benzenoids
-6.22886	-4.31883	Amino acids, peptides, and analogues
0.0964191	11.6806	Glycerolipids
-3.15153	-5.97241	Benzenoids
-6.40741	-4.29994	Amino acids, peptides, and analogues
-2.31263	-2.71402	Benzenoids
-4.67518	-5.03504	Benzenoids
-2.67777	-0.0771805	Organoheterocyclic compounds
-7.41174	-3.6427	Amino acids, peptides, and analogues
2.00088	12.508	Glycerolipids
-4.53775	5.17912	Benzenoids
-5.42485	-4.607	Amino acids, peptides, and analogues
-6.40647	-5.05604	Benzenoids
-3.94473	-0.146217	Organoheterocyclic compounds
-6.82303	-1.68172	Benzenoids
-8.79006	5.83231	Triterpenoids
-4.20358	-3.26552	Amino acids, peptides, and analogues
-6.01101	-4.20914	Benzenoids
-6.37308	-4.11496	Amino acids, peptides, and analogues
-8.28427	-0.733727	Benzenoids
-3.35311	-6.40374	Amino acids, peptides, and analogues
-7.39942	-0.461185	Benzenoids
-5.0343	-3.32226	Benzenoids
-6.68065	-0.901355	Benzenoids
-7.76473	-3.26034	Benzenoids
-6.19234	-4.64364	Peptides
-6.52275	-4.1433	Benzenoids
-5.97291	4.29774	Glycerolipids
-2.46948	-0.124368	Organoheterocyclic compounds
-7.9411	0.595025	Benzenoids
-3.02683	-3.23314	Benzenoids
-5.73354	-4.69574	Amino acids, peptides, and analogues
0.846056	12.4278	Glycerolipids
-0.299871	-2.06289	Azoles
-4.6168	5.72024	Benzenoids
-7.22932	-4.5649	Amino acids, peptides, and analogues
-7.60924	-1.84637	Amino acids, peptides, and analogues
-3.10731	-1.39578	Organoheterocyclic compounds
-6.42464	-2.48947	Benzenoids
-4.70952	-2.47273	Amino acids, peptides, and analogues
-5.63412	-4.93455	Benzenoids
-6.38789	-1.17202	Benzenoids
-6.09831	-3.15583	Benzenoids
0.0678862	-1.87056	Azoles
0.0976942	11.6893	Glycerolipids
-3.88459	0.0173463	Organoheterocyclic compounds
-5.76663	-2.46941	Benzenoids
-8.47835	-4.01519	Amino acids, peptides, and analogues
-1.09653	4.254	Peptides
-8.4544	-4.14356	Benzenoids
-8.64267	1.0853	Benzenoids
-6.94043	-1.946	Amino acids, peptides, and analogues
-6.07781	-3.71037	Amino acids, peptides, and analogues
-7.43036	2.95383	Triterpenoids
-5.09612	4.56674	Benzenoids
-0.379434	-1.76018	Organoheterocyclic compounds
4.34209	8.00334	Glycerophospholipids
-1.55064	-4.02375	Amino acids, peptides, and analogues
1.02577	12.6254	Glycerolipids
-6.05703	1.15721	Glycerolipids
-0.144026	11.4274	Glycerolipids
-7.34466	-3.39618	Benzenoids
-4.37325	5.71004	Peptides
-8.78009	5.84773	Triterpenoids
-4.03142	6.77245	Triterpenoids
-3.27912	-6.29844	Amino acids, peptides, and analogues
-2.84468	-2.50291	Amino acids, peptides, and analogues
-7.65433	-1.4414	Amino acids, peptides, and analogues
0.900737	12.5264	Glycerolipids
-7.15636	-2.51431	Benzenoids
-4.8438	-4.0684	Benzenoids
12.5688	1.00185	Glycerophospholipids
-6.73339	2.41433	Triterpenoids
-5.55181	-1.22921	Benzenoids
-8.57351	-4.30219	Amino acids, peptides, and analogues
-5.67983	1.06635	Steroids and steroid derivatives
-3.91133	-3.14107	Benzenoids
0.13943	-1.81249	Diazines
-6.41611	2.54238	Triterpenoids
-5.9713	-1.79278	Benzenoids
-3.97	-4.02825	Benzenoids
13.1242	0.528033	Glycerophospholipids
-0.570681	0.322268	Organoheterocyclic compounds
-6.83005	-1.19169	Benzenoids
-6.13579	1.18303	Fatty Acyls
-0.722112	-0.363682	Organosulfur compounds
-6.05503	-3.15729	Amino acids, peptides, and analogues
-2.19389	-5.36549	Benzenoids
-7.34362	-2.71872	Benzenoids
-4.00297	6.38494	Benzenoids
1.3429	12.0326	Glycerolipids
-4.64802	-3.12071	Amino acids, peptides, and analogues
-1.86674	0.0120464	Prenol lipids
-8.75955	5.79328	Triterpenoids
-0.110039	-0.647093	Other
-5.06501	5.38697	Benzenoids
-8.90621	-3.26229	Amino acids, peptides, and analogues
-0.0166539	-2.5683	Amino acids, peptides, and analogues
-5.83261	-2.17698	Benzenoids
-0.755604	-2.13218	Organoheterocyclic compounds
-3.54113	-1.58067	Amino acids, peptides, and analogues
-7.10848	-0.959101	Benzenoids
-3.75295	-3.25915	Amino acids, peptides, and analogues
-2.7588	-3.35191	Benzenoids
-2.751	-1.03244	Organoheterocyclic compounds
-5.9939	-2.08968	Benzenoids
-6.79102	3.12214	Amino acids, peptides, and analogues
-7.68893	-1.96155	Benzenoids
-1.5936	-0.935551	Amino acids, peptides, and analogues
-4.17943	-3.82349	Benzenoids
-4.81758	-4.15848	Benzenoids
-2.41735	-3.08853	Benzenoids
-3.31933	-6.74477	Benzenoids
-1.35092	-1.03335	Amino acids, peptides, and analogues
-0.139642	-2.01322	Organoheterocyclic compounds
-6.12826	0.404686	Organoheterocyclic compounds
-1.90093	-5.20191	Benzenoids
-8.11875	0.354024	Benzenoids
-7.21596	-3.1649	Benzenoids
-6.80074	-4.02379	Benzenoids
-4.5938	6.34463	Triterpenoids
-0.896785	-1.01106	Amino acids, peptides, and analogues
-6.65566	-0.319501	Benzenoids
-4.32745	-3.93836	Amino acids, peptides, and analogues
-4.68068	-0.0774925	Carbohydrates and carbohydrate conjugates
-6.70921	-2.39373	Benzenoids
-7.04287	-1.19182	Benzenoids
-1.4357	3.74329	Peptides
-4.49744	-1.75003	Benzenoids
-7.57949	-4.31783	Amino acids, peptides, and analogues
-4.79325	-0.841631	Benzenoids
-5.30877	-0.0707027	Organoheterocyclic compounds
-5.15219	-3.81461	Amino acids, peptides, and analogues
-5.47565	-2.44398	Benzenoids
-5.87224	-2.69136	Amino acids, peptides, and analogues
-5.07573	-3.08995	Benzenoids
-5.10719	4.77855	Benzenoids
-8.75199	0.747763	Benzenoids
-6.23627	3.65009	Amino acids, peptides, and analogues
-5.44574	-4.20406	Benzenoids
-3.93349	0.561724	Organoheterocyclic compounds
-9.46907	1.34085	Benzenoids
12.5201	0.907459	Glycerophospholipids
-6.7823	-4.49846	Amino acids, peptides, and analogues
-8.23736	0.202158	Benzenoids
-6.84644	-3.11443	Amino acids, peptides, and analogues
-6.91238	2.58785	Amines
-9.12268	-3.3867	Amino acids, peptides, and analogues
-3.8893	-4.4026	Benzenoids
-8.33743	-2.39862	Benzenoids
-7.63681	2.52813	Amino acids, peptides, and analogues
-8.94654	-0.998307	Amino acids, peptides, and analogues
-7.00728	-0.972371	Benzenoids
-4.86752	-3.49291	Organoheterocyclic compounds
-8.81241	6.07283	Steroids and steroid derivatives
-6.52211	2.56195	Triterpenoids
0.501544	-2.37659	Diazines
-5.93846	-4.20162	Amino acids, peptides, and analogues
-0.723534	-0.309387	Other
-5.39926	-4.42394	Amino acids, peptides, and analogues
-0.589736	-2.26078	Organoheterocyclic compounds
-5.33505	-2.85967	Benzenoids
-7.77084	1.72295	Amino acids, peptides, and analogues
-5.87591	0.816928	Steroids and steroid derivatives
-2.83327	-2.57714	Benzenoids
11.6259	1.33146	Glycerophospholipids
-2.7838	-3.75008	Benzenoids
0.397293	12.0243	Glycerolipids
-4.29453	-3.04839	Peptides
-5.0733	-1.22482	Benzenoids
-3.04846	-6.78242	Benzenoids
-1.84406	0.00190974	Other
-1.45369	-1.33316	Amino acids, peptides, and analogues
-3.54832	-3.46261	Benzenoids
3.81675	7.47736	Glycerophospholipids
2.45609	-2.39299	Carbohydrates and carbohydrate conjugates
-0.0281404	-1.2952	Azoles
-2.11292	-5.36389	Benzenoids
-7.10854	-4.56438	Benzenoids
-4.55363	6.7701	Benzenoids
-5.86945	-2.29478	Amino acids, peptides, and analogues
-6.47065	-0.973088	Benzenoids
-8.04777	6.42267	Benzenoids
4.76237	8.44095	Glycerophospholipids
-3.12195	-3.22806	Amino acids, peptides, and analogues
-3.1699	-2.2077	Benzenoids
-5.54978	1.05072	Steroids and steroid derivatives
-2.25462	-0.518195	Fatty Acyls
-6.02617	-0.602104	Benzenoids
-5.55043	0.54824	Prenol lipids
-6.71461	-4.5025	Benzenoids
-5.1836	-2.31078	Benzenoids
-7.84808	-2.40188	Benzenoids
-8.45128	-4.38809	Amino acids, peptides, and analogues
-0.621075	-2.46398	Organoheterocyclic compounds
-4.61999	6.33567	Triterpenoids
-6.88172	-0.264123	Benzenoids
1.65414	12.2061	Glycerolipids
-6.91825	1.78268	Steroids and steroid derivatives
-8.02008	-4.01328	Benzenoids
-3.35654	0.0129728	Prenol lipids
-7.27159	-2.52538	Benzenoids
-4.11683	6.45884	Amino acids, peptides, and analogues
-4.67979	-4.6792	Diazines
2.04078	12.7509	Glycerolipids
11.8758	1.26823	Glycerophospholipids
-5.78676	1.0527	Steroids and steroid derivatives
-7.15284	3.34635	Triterpenoids
-3.06913	-2.33671	Benzenoids
-5.90486	0.585321	Prenol lipids
-8.49864	-1.2767	Benzenoids
1.97213	12.6537	Glycerolipids
-8.22857	-3.74185	Benzenoids
-2.55741	-0.107855	Organoheterocyclic compounds
-8.59828	-2.52199	Amino acids, peptides, and analogues
-8.22682	-0.73506	Benzenoids
-6.7766	-3.00755	Amino acids, peptides, and analogues
-5.81875	-2.68484	Amino acids, peptides, and analogues
-6.86271	1.18854	Fatty Acyls
12.3688	1.12029	Glycerophospholipids
-3.19056	-6.01841	Benzenoids
-3.22952	-2.39528	Benzenoids
-6.8812	2.56573	Triterpenoids
-0.448362	-1.64702	Azoles
-7.36166	-3.75062	Amino acids, peptides, and analogues
-5.996	-3.76651	Benzenoids
-8.01467	-0.679162	Benzenoids
-7.92142	2.62168	Benzenoids
-8.54871	-2.97746	Benzenoids
-3.13713	0.0807496	Prenol lipids
-5.98473	-3.41277	Amino acids, peptides, and analogues
-8.34106	-3.62939	Benzenoids
-6.29508	2.9967	Steroids and steroid derivatives
-8.81362	-2.2131	Benzenoids
-7.53277	1.70353	Fatty Acyls
-6.28281	1.05673	Organoheterocyclic compounds
-6.10447	-1.08778	Benzenoids
-8.54846	-4.27449	Amino acids, peptides, and analogues
-7.14036	2.26353	Amino acids, peptides, and analogues
-6.00997	-3.12761	Benzenoids
-6.57312	-3.59426	Benzenoids
9.9703	0.0693757	Glycerophospholipids
-4.86191	-3.79098	Peptides
-9.27669	1.15388	Benzenoids
-5.3043	0.964754	Organoheterocyclic compounds
1.64018	12.1936	Glycerolipids
-6.45556	-3.96533	Amino acids, peptides, and analogues
-5.25376	-1.87446	Benzenoids
2.12632	-2.41268	Amino acids, peptides, and analogues
-6.12187	-2.86223	Benzenoids
-8.1485	-4.58995	Amino acids, peptides, and analogues
-7.27822	2.8638	Triterpenoids
9.9677	0.0664926	Glycerophospholipids
-2.77285	-4.16433	Benzenoids
-5.92012	-1.99951	Benzenoids
-5.87486	-0.13538	Benzenoids
-6.81352	3.57455	Triterpenoids
-4.81785	-3.66099	Benzenoids
-5.47289	5.64627	Benzenoids
-0.427442	-2.17465	Organoheterocyclic compounds
-6.39649	0.688414	Fatty Acyls
-3.77127	-4.04205	Benzenoids
-5.75432	-4.68057	Benzenoids
-6.32127	2.19058	Triterpenoids
0.557167	12.2229	Glycerolipids
-5.46377	0.60568	Prenol lipids
0.104589	-1.79921	Azoles
-5.63848	-3.05664	Benzenoids
-3.16311	-2.65175	Benzenoids
-4.96743	0.730379	Organoheterocyclic compounds
-0.804707	-2.25471	Organoheterocyclic compounds
-4.03804	6.53045	Benzenoids
-6.91873	-3.61901	Benzenoids
-1.88565	-0.590817	Other
-4.65934	-3.15292	Diazines
-7.99795	4.36623	Triterpenoids
-7.28723	-0.827665	Benzenoids
-6.6084	-3.39546	Benzenoids
-6.09221	-5.10439	Amino acids, peptides, and analogues
11.8524	1.13517	Glycerophospholipids
-1.6687	3.2777	Peptides
0.864663	-2.00879	Carbohydrates and carbohydrate conjugates
-3.67091	-3.05562	Amino acids, peptides, and analogues
-7.05037	2.35597	Azoles
-6.40643	1.2193	Steroids and steroid derivatives
-6.22617	3.56073	Glycerolipids
-8.68569	0.799372	Benzenoids
-8.23866	-3.39072	Benzenoids
13.2921	0.364445	Glycerophospholipids
-1.42836	3.53517	Amino acids, peptides, and analogues
-5.60807	0.27808	Organoheterocyclic compounds
4.43066	8.09468	Glycerophospholipids
-3.33249	-0.058274	Organoheterocyclic compounds
-3.8906	-4.09167	Benzenoids
-4.06381	0.65011	Other
-3.46207	-6.62381
-6.81534	-4.39183	Amino acids, peptides, and analogues
-8.72943	0.506677	Benzenoids
-6.65684	-3.65756	Benzenoids
-6.13324	-0.776445	Benzenoids
-5.87419	-0.0395323	Benzenoids
-9.45049	0.825263	Benzenoids
-7.57442	-3.0222	Benzenoids
1.58611	12.1759	Glycerolipids
11.797	1.30644	Glycerophospholipids
-3.83394	-1.98661	Benzenoids
-5.57127	-2.32657	Benzenoids
-6.24177	1.09105	Steroids and steroid derivatives
-6.00255	4.22326	Sphingolipids
-2.62132	-2.28708	Benzenoids
-6.14564	-4.15625	Benzenoids
-5.00047	-3.25046	Benzenoids
-1.50232	-3.9792	Benzenoids
-5.68153	-1.98347	Benzenoids
1.55438	12.1868	Glycerolipids
-7.15955	-3.63734	Benzenoids
-6.53545	-3.75376	Benzenoids
-8.2659	4.90865	Triterpenoids
-0.919798	0.0431018	Other
-5.50118	-4.317	Amino acids, peptides, and analogues
-6.04624	-0.232783	Benzenoids
-7.29756	-4.52087	Amino acids, peptides, and analogues
-2.92805	-2.22893	Benzenoids
-7.88398	-3.17856	Benzenoids
-4.93879	4.65333	Amino acids, peptides, and analogues
13.4252	0.128405	Glycerophospholipids
-6.52094	-5.02571	Amino acids, peptides, and analogues
-7.0579	-1.9316	Amino acids, peptides, and analogues
-4.36528	-1.69222	Benzenoids
0.0384745	11.6231	Glycerolipids
-6.54259	2.45076	Triterpenoids
-2.41732	-2.48952	Benzenoids
-9.375	0.5196	Benzenoids
12.8672	0.592851	Glycerophospholipids
-6.56673	-4.17795	Benzenoids
-7.31372	-2.77981	Amino acids, peptides, and analogues
-4.33826	-3.21028	Peptides
-5.72609	0.398522	Carbohydrates and carbohydrate conjugates
-4.86204	-0.807923	Benzenoids
-7.42544	-1.87703	Amino acids, peptides, and analogues
-6.29334	0.655096	Organoheterocyclic compounds
-6.82226	-1.04471	Benzenoids
-5.10089	-4.3618	Benzenoids
-6.04604	2.74315	Fatty Acyls
-0.0279583	-1.93266	Diazines
-4.96186	-4.48252	Amino acids, peptides, and analogues
-6.37306	-1.62706	Benzenoids
0.804349	11.7573	Glycerolipids
-2.11672	-0.0550084	Other
-9.29201	0.0236271	Benzenoids
-0.616785	-2.25401	Organoheterocyclic compounds
-2.4715	-3.29301	Benzenoids
-5.34064	-1.0319	Benzenoids
-8.0275	0.200852	Benzenoids
-3.67304	-4.06892	Amino acids, peptides, and analogues
-7.02524	-4.30106	Amino acids, peptides, and analogues
-1.45646	-0.909757	Carbohydrates and carbohydrate conjugates
-3.10847	0.194249	Prenol lipids
-4.61591	6.41916	Triterpenoids
-0.628375	-0.156977	Other
-5.48159	-3.60758	Benzenoids
-7.34871	-0.928391	Benzenoids
-8.41793	-2.10211	Amino acids, peptides, and analogues
-7.16117	1.98394	Steroids and steroid derivatives
-7.21321	-2.9594	Amino acids, peptides, and analogues
-5.29758	-4.13167	Amino acids, peptides, and analogues
-3.59686	0.150065	Trialkylamines
1.54353	12.1606	Glycerolipids
-8.41256	-4.30647	Benzenoids
-7.71257	-2.71289
-0.228914	-1.29182	Diazines
-8.85481	-0.702359	Benzenoids
-4.75427	5.44842	Amino acids, peptides, and analogues
-1.61916	-3.91669	Organoheterocyclic compounds
-5.55671	-4.60318	Amino acids, peptides, and analogues
-3.03004	-3.51867	Benzenoids
13.1608	0.461468	Glycerophospholipids
3.10722	-2.34844	Diazines
-7.19955	2.33993	Organoheterocyclic compounds
-7.76408	-3.91669	Amino acids, peptides, and analogues
-8.38614	-3.36492	Benzenoids
-3.31057	-2.1105	Benzenoids
-3.8618	6.89048	Benzenoids
1.85976	12.3434	Glycerolipids
-7.8634	0.291927	Benzenoids
-6.03492	-2.87451	Benzenoids
1.87676	0.086968	Other
13.3553	0.269456	Glycerophospholipids
-6.79604	-1.14778	Benzenoids
-7.06016	1.61344	Organoheterocyclic compounds
-0.865519	-0.594712	Fatty Acyls
-6.78795	0.202145	Amino acids, peptides, and analogues
2.93541	-2.41095	Amino acids, peptides, and analogues
-7.44374	0.183659	Amino acids, peptides, and analogues
-0.182591	-2.33085	Azoles
-4.16272	4.78504	Amino acids, peptides, and analogues
-4.2811	-3.3584	Amino acids, peptides, and analogues
11.1647	1.5015	Glycerophospholipids
-1.50044	3.69682	Peptides
-4.33295	-0.0866674	Amino acids, peptides, and analogues
-3.37946	-3.50077	Benzenoids
-7.62099	-4.6528	Amino acids, peptides, and analogues
-6.91917	-3.58343	Amino acids, peptides, and analogues
-3.05112	-6.29931	Amino acids, peptides, and analogues
-8.66275	6.22492	Carbohydrates and carbohydrate conjugates
12.5546	1.02947	Glycerophospholipids
-5.51248	-3.43232	Benzenoids
-4.59015	0.984552	Fatty Acyls
-4.76123	-3.94959	Amino acids, peptides, and analogues
-7.35245	-4.50224	Organoheterocyclic compounds
-7.53517	1.73301	Steroids and steroid derivatives
-5.42273	1.2141	Fatty Acyls
-4.77331	6.57078	Benzenoids
1.16575	11.9726	Glycerolipids
-6.12849	0.568973	Benzenoids
-4.34937	-1.66654	Benzenoids
-6.10071	0.350705	Organoheterocyclic compounds
-5.89437	-0.166401	Benzenoids
-7.62481	2.78592	Organoheterocyclic compounds
-5.46066	-1.54706	Benzenoids
-1.2745	-1.09416	Trialkylamines
1.63757	12.8637	Glycerolipids
-6.84691	-4.44488	Amino acids, peptides, and analogues
-1.55141	-2.79105	Other
-6.74735	-4.07058	Benzenoids
-4.17782	6.42474	Amino acids, peptides, and analogues
-7.5171	2.74386	Amino acids, peptides, and analogues
-7.55877	-0.9858	Benzenoids
-6.4048	2.39827	Triterpenoids
-2.71676	-2.29363	Benzenoids
-5.35409	0.664849	Prenol lipids
-3.87825	6.8531	Benzenoids
-8.66656	6.10404	Triterpenoids
1.88284	12.3455	Glycerolipids
-2.54482	4.8138	Organoheterocyclic compounds
-8.67324	-0.72945	Benzenoids
-2.65966	-0.317483	Other
-5.11143	5.68197	Benzenoids
3.78205	7.44493	Glycerophospholipids
-7.22345	-2.18511	Benzenoids
-1.53783	-4.01073	Benzenoids
-1.0036	-1.07424	Organoheterocyclic compounds
-2.52371	4.82944	Fatty Acyls
-6.41132	-4.42898	Amino acids, peptides, and analogues
-2.63598	-1.04973	Amino acids, peptides, and analogues
-7.49114	3.0359	Triterpenoids
-6.63573	-4.02579	Benzenoids
-6.9221	2.37633	Organoheterocyclic compounds
-6.3514	-3.56652	Benzenoids
-7.90807	-3.32795	Benzenoids
-6.01583	-0.999706	Benzenoids
-8.37627	-4.11402	Amino acids, peptides, and analogues
-0.713257	-3.33101	Organoheterocyclic compounds
-4.49724	6.44958	Amino acids, peptides, and analogues
-3.91239	-2.66918	Amino acids, peptides, and analogues
-9.55967	1.29939	Benzenoids
4.70374	8.31709	Amino acids, peptides, and analogues
-6.56886	0.960698	Organoheterocyclic compounds
-0.56025	10.9675	Glycerolipids
-6.22702	-4.76567	Amino acids, peptides, and analogues
-3.30619	0.206128	Prenol lipids
-6.15006	-2.16243	Benzenoids
-4.68913	-4.12724	Diazines
10.9694	0.86349	Glycerophospholipids
-6.01963	-1.91528	Benzenoids
-3.89104	-0.233375	Amino acids, peptides, and analogues
-4.88523	-4.40337	Organoheterocyclic compounds
4.16015	7.82597	Glycerophospholipids
-8.48551	-2.23753	Benzenoids
-4.33627	-3.08132	Amino acids, peptides, and analogues
-6.74851	-1.30308	Benzenoids
-6.12348	-2.81818	Benzenoids
-7.29364	-2.22088	Benzenoids
-3.50379	-0.277297	Organoheterocyclic compounds
-3.22902	-6.35912	Benzenoids
-3.65475	-2.59291	Organoheterocyclic compounds
-6.07763	2.00406	Steroids and steroid derivatives
-6.79316	-3.95411	Amino acids, peptides, and analogues
-7.28436	2.9425	Triterpenoids
-5.27152	-3.95949	Peptides
-6.63432	2.2276	Triterpenoids
-6.92875	-0.911668	Benzenoids
-7.41415	-4.06009	Amino acids, peptides, and analogues
13.5167	0.0190264	Glycerophospholipids
-7.25567	-1.98778	Benzenoids
-6.98677	2.14303	Benzenoids
-4.46848	0.679246	Prenol lipids
0.887535	-1.96862	Carbohydrates and carbohydrate conjugates
-4.38442	-3.09603	Benzenoids
-4.98801	-3.46467	Benzenoids
-4.29204	-2.80758	Organoheterocyclic compounds
-4.43743	5.37125	Benzenoids
-1.4063	-0.947304	Organosulfur compounds
-0.0228696	-1.11535	Amino acids, peptides, and analogues
-6.66881	1.64191	Benzenoids
-1.78798	-0.165088	Other
-8.3536	0.536794	Benzenoids
-0.233614	11.3331	Glycerolipids
-6.7928	2.22546	Benzenoids
-4.63887	-1.50249	Benzenoids
1.90957	12.7628	Glycerolipids
-3.10679	-4.21094	Benzenoids
-0.750552	-2.32408	Organoheterocyclic compounds
13.0498	0.591416	Glycerophospholipids
-3.12263	-6.21176	Benzenoids
-7.31052	-3.72958
-0.741883	-3.34337	Benzenoids
1.8549	12.4997	Glycerolipids
-3.93226	6.77094	Amino acids, peptides, and analogues
-0.960117	4.77842	Amino acids, peptides, and analogues
-4.07348	-3.95164	Carbohydrates and carbohydrate conjugates
-0.979049	-1.35289	Trialkylamines
-6.90536	-2.71829	Benzenoids
-6.19851	-1.23167	Benzenoids
-1.15699	-0.417003	Other
-2.07391	-4.05183	Benzenoids
-4.54987	-4.24625	Benzenoids
1.65765	12.14	Glycerolipids
-6.99741	-3.11683	Benzenoids
-3.23605	-6.41103	Benzenoids
-7.85379	-1.02346	Benzenoids
-5.70409	-1.78414	Benzenoids
10.2511	0.379094	Glycerophospholipids
-6.41737	2.13167	Triterpenoids
-0.324487	-1.91707	Azoles
-5.6771	-1.97116	Benzenoids
-7.30318	-0.43602	Benzenoids
-3.26153	0.112839	Prenol lipids
-4.82257	-4.68641	Benzenoids
-0.666731	-2.08442	Organoheterocyclic compounds
-7.07822	-3.54464	Amino acids, peptides, and analogues
-9.0686	0.551954	Benzenoids
-4.77305	4.62443	Benzenoids
-4.04514	-4.18289	Benzenoids
-8.24394	-1.45702	Benzenoids
-5.22362	1.41184	Organoheterocyclic compounds
-0.15002	-0.407134	Other
-7.25871	-3.61189	Benzenoids
1.79338	12.6688	Glycerolipids
-2.40014	-0.303964	Other
-3.36476	-6.10426	Amino acids, peptides, and analogues
-3.16969	-3.1503	Benzenoids
-6.41274	1.28826	Amino acids, peptides, and analogues
-0.472967	-0.410403	Organosulfur compounds
-1.70688	-3.22008	Benzenoids
-7.05655	-2.14457	Benzenoids
-6.10161	-3.16045	Amino acids, peptides, and analogues
0.890421	-1.96395	Carbohydrates and carbohydrate conjugates
-1.46062	-4.01275	Benzenoids
-7.62323	-4.28417	Amino acids, peptides, and analogues
-4.62192	-5.08766	Benzenoids
12.684	0.926243	Glycerophospholipids
-7.15969	1.91636	Triterpenoids
-8.16567	-4.54368	Benzenoids
-6.82193	-0.713868	Benzenoids
-4.09221	-4.05287	Benzenoids
-3.39366	-4.27217	Benzenoids
-7.29259	1.88587	Steroids and steroid derivatives
-7.54771	-4.04879	Benzenoids
-7.32509	1.99245	Steroids and steroid derivatives
-3.87581	-4.27896	Benzenoids
-6.7153	2.45782	Triterpenoids
-6.01413	-4.05186	Amino acids, peptides, and analogues
-6.09217	4.22133	Glycerolipids
-3.50088	-2.64858	Benzenoids
-0.98681	-0.409326	Other
-6.12631	-3.83123	Benzenoids
-1.42071	3.54714	Peptides
-8.76148	0.799736	Benzenoids
-8.50321	-0.236237	Amino acids, peptides, and analogues
-6.24499	2.18101	Steroids and steroid derivatives
-6.29756	-3.39851	Benzenoids
-1.42816	-1.01451	Trialkylamines
-8.48822	-0.227593	Benzenoids
-6.37079	-1.33409	Benzenoids
-4.49905	5.90843	Benzenoids
11.8472	1.28338	Glycerophospholipids
-5.35952	-2.44859	Benzenoids
4.96188	8.61045	Amino acids, peptides, and analogues
-3.59559	-2.70594	Amino acids, peptides, and analogues
-2.82894	-3.04744	Benzenoids
11.4449	1.39176	Glycerophospholipids
-1.33741	-1.11706	Fatty Acyls
-4.48396	5.60976	Amino acids, peptides, and analogues
-3.5392	-3.81044	Amino acids, peptides, and analogues
-1.81475	-0.244855	Prenol lipids
-6.82181	4.05973	Triterpenoids
-2.36549	-2.70974	Amino acids, peptides, and analogues
-5.85625	-1.05966	Benzenoids
-5.52574	3.79243	Triterpenoids
-8.24086	0.455579	Benzenoids
-6.36239	0.684049	Organoheterocyclic compounds
10.2728	0.408387	Glycerophospholipids
-2.56043	-3.1037	Benzenoids
-4.14526	6.31729	Benzenoids
-4.30941	-4.89971	Benzenoids
-6.57337	-4.21129	Benzenoids
-1.37447	0.279205	Glycerophospholipids
-6.38327	-3.60695	Benzenoids
0.388443	-2.29972	Organoheterocyclic compounds
-6.18839	-1.84062	Benzenoids
-8.16913	0.762307	Benzenoids
-6.02467	-1.04018	Benzenoids
-8.29299	-1.52541	Benzenoids
-4.73442	-4.63286	Benzenoids
-6.78385	-4.16854	Benzenoids
-5.79967	-5.0327	Benzenoids
-4.27285	-3.21391	Organoheterocyclic compounds
-0.0628827	-1.70489	Diazines
-6.71133	-1.1554	Benzenoids
-3.67702	-6.19179	Benzenoids
11.2619	1.47508	Glycerophospholipids
-6.52805	-2.73986	Benzenoids
-7.03106	1.8654	Benzenoids
-7.85458	3.07417	Benzenoids
-7.2681	-4.49346	Amino acids, peptides, and analogues
-4.12604	6.37555	Benzenoids
-7.69565	0.0177072	Benzenoids
-0.687516	-1.72675	Organoheterocyclic compounds
-6.20424	1.91247	Bile acids, alcohols and derivatives
-2.69234	-0.205619	Fatty Acyls
-5.57048	-2.40154	Benzenoids
-5.85518	-1.21761	Benzenoids
1.11083	11.9976	Glycerolipids
-6.14763	-1.8891	Benzenoids
-1.3211	-0.914593	Amino acids, peptides, and analogues
-7.06676	-3.20139	Benzenoids
13.2482	0.376248	Glycerophospholipids
-1.33341	-0.27866	Fatty Acyls
-6.45501	2.39562	Other
-3.58986	-3.34493	Organoheterocyclic compounds
-2.65954	-2.34755	Benzenoids
-4.36664	-1.41888	Benzenoids
-1.54851	-4.02309	Benzenoids
-2.97569	-3.64424	Benzenoids
-7.19393	-3.84694	Benzenoids
11.7174	1.20287	Carbohydrates and carbohydrate conjugates
-6.39104	-1.13346	Benzenoids
1.03651	11.8739	Glycerolipids
-5.96606	-4.56083	Benzenoids
-0.175519	11.4013	Glycerolipids
-8.08104	-3.13374	Benzenoids
-5.79415	-3.36471	Benzenoids
-2.49385	-2.68158	Benzenoids
-6.33108	-5.06401	Amino acids, peptides, and analogues
-2.18191	-3.00405	Benzenoids
-2.72733	-5.74777	Benzenoids
0.94172	12.162	Glycerolipids
-8.46646	-1.43995	Amino acids, peptides, and analogues
-4.16628	6.66552	Triterpenoids
-4.08761	-3.54882	Benzenoids
-5.98281	-4.46274	Amino acids, peptides, and analogues
-4.98575	-4.49052	Benzenoids
-7.86768	-0.770002	Benzenoids
-0.731678	-3.34793	Benzenoids
1.18937	11.8479	Glycerolipids
-8.74898	4.79282	Carbohydrates and carbohydrate conjugates
-3.45547	-3.6652	Fatty Acyls
-2.68478	-3.05361	Benzenoids
-7.4995	-4.61359	Benzenoids
-8.47248	-3.99533	Amino acids, peptides, and analogues
-3.47154	-3.94783	Benzenoids
-3.59715	-3.52876	Benzenoids
-4.7521	-1.94185	Prenol lipids
-0.0567135	11.5062	Glycerolipids
-9.11184	-3.50336	Amino acids, peptides, and analogues
-7.0543	2.42995	Steroids and steroid derivatives
-1.08735	-0.417103	Other
-8.3555	5.05456	Steroids and steroid derivatives
9.97115	0.0703792	Glycerophospholipids
-6.4667	2.30707	Prenol lipids
-5.28148	-0.622658	Benzenoids
13.2036	0.392875	Glycerophospholipids
-8.86348	0.932534	Benzenoids
-8.17803	-4.5379	Peptides
-8.65973	-0.751298	Benzenoids
-6.2955	-4.74704	Benzenoids
-9.19639	-0.287668	Benzenoids
0.177004	11.529	Fatty Acyls
-7.34325	1.75651	Triterpenoids
-5.57726	-1.16017	Benzenoids
2.46774	-2.3926	Carbohydrates and carbohydrate conjugates
-3.17671	-6.84117	Benzenoids
-4.92969	-3.52431	Organoheterocyclic compounds
-7.88991	-1.99773	Benzenoids
-8.59337	5.4538	Triterpenoids
-7.75442	-0.853136	Benzenoids
-4.46129	5.80525	Benzenoids
-5.03061	-4.15917	Benzenoids
-3.07855	-6.32292	Amino acids, peptides, and analogues
-5.83253	-3.59109	Benzenoids
-3.71038	-3.99744	Organoheterocyclic compounds
-3.61911	-4.088	Benzenoids
-1.34986	-0.182324	Other
12.8298	0.774616	Glycerophospholipids
-2.15255	-0.752386	Carbohydrates and carbohydrate conjugates
-7.04266	-0.647269	Benzenoids
-6.76167	2.33497	Triterpenoids
-0.637243	-2.40095	Organoheterocyclic compounds
-6.76356	-3.53176	Amino acids, peptides, and analogues
-8.66456	2.66751	Amino acids, peptides, and analogues
-7.74856	-2.22265	Benzenoids
-1.34023	-3.88463	Benzenoids
-2.80511	-0.372858	Other
-7.83385	-1.29426	Benzenoids
-6.55089	-3.87527	Benzenoids
-6.72067	-2.93243	Benzenoids
-7.09053	1.31209	Carbohydrates and carbohydrate conjugates
-2.00429	-0.128319	Organoheterocyclic compounds
-5.66238	-3.22963	Amino acids, peptides, and analogues
12.2187	1.13425	Glycerophospholipids
12.0399	0.895811	Glycerophospholipids
-5.12542	5.55378	Amino acids, peptides, and analogues
5.21886	8.47747	Amino acids, peptides, and analogues
-8.56168	-2.23135	Benzenoids
0.395391	12.0547	Glycerolipids
-5.63598	-2.61655	Benzenoids
5.27903	8.45376	Glycerophospholipids
-5.77435	-4.67458	Amino acids, peptides, and analogues
-6.47397	0.102773	Benzenoids
-3.2834	0.160518	Other
-6.59463	1.27241	Benzenoids
-3.30371	-4.03165	Benzenoids
-0.726179	-0.419049	Organoheterocyclic compounds
-1.67178	-1.34109	Amino acids, peptides, and analogues
-7.51307	-4.14936	Amino acids, peptides, and analogues
-8.96206	-3.32615	Amino acids, peptides, and analogues
-7.90141	5.4442	Carbohydrates and carbohydrate conjugates
-8.0167	-3.25226	Benzenoids
-3.1008	-6.7801	Benzenoids
-6.12335	-3.85427	Benzenoids
0.254807	-0.172926	Other
-7.08037	-0.598091	Benzenoids
-9.38912	1.22639	Benzenoids
10.2633	0.393776	Glycerophospholipids
-6.20362	3.94919	Glycerolipids
-8.14008	-3.34302	Benzenoids
-8.36915	-1.77776	Amino acids, peptides, and analogues
-4.38506	0.928532	Fatty Acyls
-5.63319	-4.66282	Benzenoids
-6.56147	-1.28535	Benzenoids
-0.732104	0.326524	Organoheterocyclic compounds
-1.63553	-3.90865	Benzenoids
-8.63869	-4.25578	Benzenoids
-6.86998	3.89859	Organoheterocyclic compounds
-8.19586	5.31116	Benzenoids
-1.88548	-3.2292	Benzenoids
-9.09322	1.04857	Benzenoids
-5.92723	1.8574	Organoheterocyclic compounds
-1.16167	4.12574	Peptides
-9.27136	-0.0562975	Benzenoids
-6.37161	-5.15927	Benzenoids
-5.7079	-0.307406	Benzenoids
-9.13375	-0.534611	Benzenoids
-4.32787	5.94488
-6.77727	2.32092	Amino acids, peptides, and analogues
-3.96055	-0.162885	Prenol lipids
-6.08373	-1.99505	Benzenoids
-3.91871	6.91534	Triterpenoids
-2.54334	4.85745	Fatty Acyls
-4.34477	-4.05501	Benzenoids
-7.30998	-4.21011	Benzenoids
-8.74823	-0.311482	Benzenoids
-3.2714	-6.20244	Amino acids, peptides, and analogues
-6.06545	-3.59976	Benzenoids
12.0491	1.26127	Glycerophospholipids
-4.8862	-3.88045	Benzenoids
-3.36623	-0.0121917	Fatty Acyls
-5.58587	3.90939	Benzenoids
-5.75181	1.10031	Steroids and steroid derivatives
-7.9928	-2.65377	Benzenoids
-4.01484	-0.0185495	Organoheterocyclic compounds
-4.87714	-4.28039	Trialkylamines
-2.39949	-0.241491	Prenol lipids
-6.69754	2.24877
-3.41472	-0.168512	Other
-3.04352	0.119406	Organosulfur compounds
-1.6663	-1.35436	Amino acids, peptides, and analogues
-6.28942	-3.37238	Amino acids, peptides, and analogues
-6.33461	3.88245	Triterpenoids
-5.08292	-2.85543	Benzenoids
-3.53816	-2.46077	Benzenoids
-2.85106	-2.38213	Benzenoids
12.6717	0.941758	Glycerophospholipids
-5.54741	3.74248	Organoheterocyclic compounds
-2.66543	-2.54852	Benzenoids
-6.15815	-3.65364	Benzenoids
-2.61054	-5.91171	Benzenoids
-1.00439	-1.09372	Amino acids, peptides, and analogues
-7.39543	-0.502231	Benzenoids
-7.51437	0.256439	Benzenoids
-5.86572	-4.25425	Peptides
-1.8936	-0.608576	Fatty Acyls
-2.04103	-0.732793	Carbohydrates and carbohydrate conjugates
-7.18437	-2.50946	Amino acids, peptides, and analogues
-6.26281	-3.98492	Benzenoids
-5.55105	-3.88081	Benzenoids
-5.31027	-0.728699	Benzenoids
12.3088	0.952729	Glycerophospholipids
-6.17278	-4.40495	Amino acids, peptides, and analogues
0.396143	11.7778	Glycerolipids
-6.59817	-1.54667	Benzenoids
-3.58938	-0.103223	Prenol lipids
4.77778	8.39834	Amino acids, peptides, and analogues
12.4851	1.05211	Glycerophospholipids
-8.65439	-1.25005	Benzenoids
-5.56881	-0.714862	Benzenoids
-5.20912	-4.31241	Benzenoids
-4.98556	-4.68387	Benzenoids
0.269762	-0.166594	Other
-6.64671	1.61408	Benzenoids
-1.73267	-0.267048	Organoheterocyclic compounds
-3.39662	-6.69614	Amino acids, peptides, and analogues
1.93051	0.113646	Other
-7.42153	-4.1692	Amino acids, peptides, and analogues
-4.27377	0.641226	Glycerolipids
-5.44638	4.03789	Carbohydrates and carbohydrate conjugates
-1.24636	4.76113	Peptides
-8.1523	-1.89652	Amino acids, peptides, and analogues
-2.9812	-2.40336	Benzenoids
-6.51926	0.950621	Fatty Acyls
-7.10258	-4.07429	Amino acids, peptides, and analogues
1.66752	12.5664	Glycerolipids
-8.72283	6.03203	Carbohydrates and carbohydrate conjugates
-3.17557	-4.10019	Benzenoids
-7.89533	-3.58247	Benzenoids
-2.84526	-6.05162	Benzenoids
4.80993	8.45876	Amino acids, peptides, and analogues
-8.67343	-4.30378	Benzenoids
-5.66569	1.78401	Organoheterocyclic compounds
-5.05415	-1.33065	Benzenoids
-0.826237	-0.834309	Amino acids, peptides, and analogues
-8.20634	0.386459	Benzenoids
-2.08318	-2.79242	Benzenoids
-6.50865	-3.37196	Benzenoids
0.580459	12.0032	Glycerolipids
-9.07593	-3.62576	Amino acids, peptides, and analogues
-6.7709	2.34844	Benzenoids
-6.10372	-1.39794	Benzenoids
-7.9998	-3.55884	Amino acids, peptides, and analogues
1.17334	11.9216	Glycerolipids
-6.93367	1.90392	Amino acids, peptides, and analogues
-1.14269	-0.750136	Amino acids, peptides, and analogues
-6.2769	-3.299	Benzenoids
-3.27701	-3.81743	Benzenoids
-5.55722	3.78389	Prenol lipids
-5.83679	-3.01496	Benzenoids
-1.72468	-4.04934	Amino acids, peptides, and analogues
-8.57172	6.36518	Triterpenoids
-6.01655	3.17737	Sphingolipids
-6.57259	-1.05718	Benzenoids
-4.39857	6.52782	Triterpenoids
-6.36913	3.38201	Fatty Acyls
-7.63196	-4.08324	Benzenoids
-6.34961	0.821506	Organoheterocyclic compounds
-3.93231	-4.12621	Benzenoids
-6.02333	-1.95407	Benzenoids
-6.27512	0.561994	Fatty Acyls
-4.08879	-3.2271	Benzenoids
-1.24962	4.64056	Peptides
-8.29142	-1.38681	Benzenoids
-2.66584	-2.2845	Benzenoids
-1.4395	-3.89731	Benzenoids
-7.03308	2.0121	Carbohydrates and carbohydrate conjugates
-4.20122	-3.54406	Amino acids, peptides, and analogues
-3.13084	-2.41938	Benzenoids
-3.86828	-1.72822	Benzenoids
-6.68139	-2.52478	Benzenoids
-5.88463	0.436274
-2.58409	-0.830504	Carbohydrates and carbohydrate conjugates
-6.95545	-4.29266	Benzenoids
-7.62123	0.977307	Carbohydrates and carbohydrate conjugates
-0.523286	-0.901068	Amino acids, peptides, and analogues
-4.53724	-1.88725	Benzenoids
11.0682	1.52851	Glycerophospholipids
4.94929	8.60077	Amino acids, peptides, and analogues
-1.67107	-0.978357	Amino acids, peptides, and analogues
-2.57361	-3.02763	Benzenoids
-9.16504	-0.501972	Benzenoids
-5.43716	-3.38014	Benzenoids
4.71614	8.32933	Amino acids, peptides, and analogues
-3.31789	-6.68704	Benzenoids
-3.16045	-6.76066	Benzenoids
-8.56548	-1.09476	Benzenoids
[truncated: 17,995 more rows]

## Sheet: Figure 2
Sample	x	y	ClassyFire label
1	18.4959	3.65508	Prenol lipids
1	22.5103	8.17539	Amino acids, peptides, and analogues
1	17.7875	-1.96127	Triterpenoids
1	16.3788	6.81351	Organoheterocyclic compounds
1	17.3147	5.59747	Fatty Acyls
1	16.9066	6.00289	Carbohydrates and carbohydrate conjugates
1	22.3952	5.66871	Benzenoids
1	18.1721	6.98885	Diazines
1	16.2877	6.40073	Carbohydrates and carbohydrate conjugates
1	-1.80777	8.71964	Glycerophospholipids
1	20.2781	-1.81385	Triterpenoids
1	22.5068	5.24182	Benzenoids
1	23.2746	4.68136	Amino acids, peptides, and analogues
1	19.1172	3.27661	Organoheterocyclic compounds
1	18.442	3.10178	Steroids and steroid derivatives
1	22.9631	3.03149	Amino acids, peptides, and analogues
1	12.05	-0.934099	Glycerolipids
1	20.3792	2.41605	Benzenoids
1	20.5733	7.67955	Benzenoids
1	13.9065	0.863639	Amino acids, peptides, and analogues
1	22.6213	4.41768	Benzenoids
1	18.3416	2.88156	Trialkylamines
1	12.042	4.82834	Peptides
1	23.8201	3.22754	Benzenoids
1	15.3173	0.572902	Glycerolipids
1	22.6406	6.1077	Benzenoids
1	21.901	4.49693	Benzenoids
1	18.5117	1.35146	Benzenoids
1	21.2924	8.95401	Benzenoids
1	16.0418	7.60501	Other
1	22.261	3.89916	Benzenoids
1	20.6569	3.09145	Benzenoids
1	16.1106	7.26882	Other
1	20.5108	7.53515	Benzenoids
1	17.8719	-0.0507929	Amino acids, peptides, and analogues
1	23.5119	4.80384	Benzenoids
1	-3.90582	9.58927	Glycerophospholipids
1	19.8552	4.58014	Benzenoids
1	18.5414	-1.59965	Benzenoids
1	14.0889	0.990985	Amino acids, peptides, and analogues
1	16.355	7.723	Trialkylamines
1	16.5858	6.73884	Other
1	20.4786	7.29526	Benzenoids
1	11.6585	4.58804	Amino acids, peptides, and analogues
1	18.4952	4.67914	Organoheterocyclic compounds
1	22.7704	4.67646	Amino acids, peptides, and analogues
1	19.5609	6.86404	Benzenoids
1	18.4489	6.26436	Amino acids, peptides, and analogues
1	21.0485	7.40137	Benzenoids
1	19.1428	8.19028	Benzenoids
1	21.9259	4.80292	Amino acids, peptides, and analogues
1	16.016	7.40545	Organosulfur compounds
1	19.3767	-0.360343	Fatty Acyls
1	18.0772	-0.914566	Benzenoids
1	21.9097	2.92475	Benzenoids
1	17.7186	4.05741	Fatty Acyls
1	22.9616	3.39611	Benzenoids
1	-2.72831	9.14174	Glycerophospholipids
1	18.3944	4.9106	Prenol lipids
1	23.7455	4.40311	Benzenoids
1	-4.43931	9.52721	Glycerophospholipids
1	19.3348	8.27164	Benzenoids
1	-1.93114	8.76144	Glycerophospholipids
1	16.8655	7.57639	Amino acids, peptides, and analogues
1	22.2741	5.28008	Amino acids, peptides, and analogues
1	22.9392	5.62545	Amino acids, peptides, and analogues
1	18.646	3.66871	Organoheterocyclic compounds
1	21.8049	2.91287	Benzenoids
1	21.609	5.74059	Benzenoids
1	17.951	7.90742	Organoheterocyclic compounds
1	23.473	5.09778	Benzenoids
1	21.6515	2.73719	Benzenoids
1	22.0906	4.09256	Benzenoids
1	20.9212	4.18497	Benzenoids
1	23.2384	5.62228	Amino acids, peptides, and analogues
1	18.6398	1.58543	Steroids and steroid derivatives
1	24.0206	3.81471	Benzenoids
1	21.988	7.25505	Benzenoids
1	19.0884	8.19081	Benzenoids
1	20.2672	5.22393	Benzenoids
1	18.4558	0.0273536	Benzenoids
1	-2.17505	8.86779	Glycerophospholipids
1	23.2904	3.85765	Benzenoids
1	19.5471	8.21488	Benzenoids
1	20.8398	4.81307	Benzenoids
1	20.1727	-0.620579	Benzenoids
1	18.6035	2.54485	Fatty Acyls
1	19.903	4.55788	Benzenoids
1	22.1492	5.35189	Benzenoids
1	-3.5878	9.4133	Glycerophospholipids
1	18.3002	1.32168	Triterpenoids
1	18.2578	-0.62625	Benzenoids
1	16.769	6.65525	Carbohydrates and carbohydrate conjugates
1	20.2579	3.17628	Benzenoids
1	18.4434	9.03089	Azoles
1	22.6316	3.19772	Benzenoids
1	12.1601	-0.939746	Glycerolipids
1	13.7634	-0.231013	Glycerolipids
1	22.735	3.20303	Benzenoids
1	17.9081	3.8801	Fatty Acyls
1	19.3456	7.04369	Benzenoids
1	17.6487	4.90146	Fatty Acyls
1	23.5901	4.53048	Benzenoids
1	20.2216	4.44151	Benzenoids
1	12.7872	-0.570073	Glycerolipids
1	19.5679	7.93125	Amino acids, peptides, and analogues
1	20.5847	4.55193	Benzenoids
1	17.8666	5.25976	Fatty Acyls
1	13.9233	0.848414	Amino acids, peptides, and analogues
1	16.3474	7.37618	Other
1	22.3918	6.71478	Amino acids, peptides, and analogues
1	18.4466	3.09736	Organoheterocyclic compounds
1	19.9267	4.17048	Benzenoids
1	14.3236	1.09813	Amino acids, peptides, and analogues
1	23.2325	3.89561	Benzenoids
1	17.8215	2.3914	Other
1	22.6951	5.29839	Amino acids, peptides, and analogues
1	20.0734	6.01441	Benzenoids
1	22.4934	6.22589	Peptides
1	15.6867	0.834989	Benzenoids
1	23.2105	5.19992	Benzenoids
1	22.094	4.70911	Amino acids, peptides, and analogues
1	17.1943	7.30062	Trialkylamines
1	-3.96721	9.34518	Glycerophospholipids
1	19.8973	-0.545495	Benzenoids
1	-2.0374	8.8246	Glycerophospholipids
1	20.7419	5.48025	Benzenoids
1	22.9604	8.77262	Benzenoids
1	20.2072	1.55288	Benzenoids
1	17.9538	-1.84216	Benzenoids
1	22.7748	5.86339	Benzenoids
1	18.259	2.4977	Benzenoids
1	23.3533	3.91371	Amino acids, peptides, and analogues
1	18.1684	4.28778	Organoheterocyclic compounds
1	17.6765	5.57969	Prenol lipids
1	21.7063	5.15308	Benzenoids
1	21.8364	6.9087	Benzenoids
1	17.9265	2.16119	Benzenoids
1	17.7982	1.6078	Prenol lipids
1	21.717	8.82409	Benzenoids
1	22.6356	2.80881	Benzenoids
1	24.4138	4.01119	Peptides
1	18.4428	1.45094	Benzenoids
1	18.2381	1.18016	Triterpenoids
1	20.4588	7.48879	Benzenoids
1	17.043	6.09851	Other
1	23.6444	5.0314	Amino acids, peptides, and analogues
1	18.3726	1.70397	Steroids and steroid derivatives
1	19.1979	8.17906	Benzenoids
1	11.0581	-0.708557	Glycerolipids
1	22.3611	8.47413	Benzenoids
1	17.2258	6.27676	Fatty Acyls
1	21.2535	4.57416	Benzenoids
1	20.1092	6.5447	Amino acids, peptides, and analogues
1	21.8604	2.70851	Benzenoids
1	19.6708	2.27214	Carbohydrates and carbohydrate conjugates
1	21.0963	9.13745	Benzenoids
1	20.2319	7.95601	Benzenoids
1	18.2407	-0.950595	Benzenoids
1	17.2921	6.30759	Amino acids, peptides, and analogues
1	17.609	6.12985	Organoheterocyclic compounds
1	16.6806	6.8896	Organoheterocyclic compounds
1	20.0172	8.93192	Benzenoids
1	21.2992	5.05963	Benzenoids
1	21.6216	5.84049	Benzenoids
1	21.9615	3.64804	Benzenoids
1	19.5784	6.80613	Amino acids, peptides, and analogues
1	19.6118	6.82682	Benzenoids
1	19.1522	1.14719	Benzenoids
1	20.0756	0.195327	Carbohydrates and carbohydrate conjugates
1	18.6611	2.54855	Benzenoids
1	19.9393	2.27506	Benzenoids
1	19.6014	-0.3126	Triterpenoids
1	17.8734	3.71159	Organoheterocyclic compounds
1	21.0891	9.1347	Benzenoids
1	22.7827	8.68314	Benzenoids
1	22.4933	5.52667	Benzenoids
1	20.8794	3.60499	Benzenoids
1	17.3881	1.5555	Fatty Acyls
1	20.08	8.77347	Amino acids, peptides, and analogues
1	17.631	6.29711	Trialkylamines
1	18.2406	5.0911	Prenol lipids
1	11.4426	4.7167	Peptides
1	16.5641	6.51704	Organoheterocyclic compounds
1	19.9022	-1.44169	Benzenoids
1	-2.86078	9.18508	Glycerophospholipids
1	16.482	7.38015	Organoheterocyclic compounds
1	21.7744	5.4316	Benzenoids
1	21.7113	5.81872	Amino acids, peptides, and analogues
1	21.9215	4.08073	Benzenoids
1	19.4384	7.32432	Benzenoids
1	12.638	-0.555106	Glycerolipids
1	18.0616	-0.512561	Benzenoids
1	13.2302	-0.381656	Glycerolipids
1	22.5156	5.9214	Benzenoids
1	19.8499	4.22402	Benzenoids
1	23.9726	3.85484	Amino acids, peptides, and analogues
1	19.6424	-0.358775	Triterpenoids
1	22.2233	3.24657	Benzenoids
1	13.5354	-0.309388	Glycerolipids
1	11.0431	-0.758678	Glycerolipids
1	17.9676	1.67447	Fatty Acyls
1	22.3109	6.24253	Benzenoids
1	20.2146	4.48113	Benzenoids
1	18.2874	1.19614	Triterpenoids
1	20.2368	-1.27512	Glycerolipids
1	22.117	4.15698	Benzenoids
1	17.0229	6.32299	Other
1	18.0055	8.2166	Organoheterocyclic compounds
1	18.1938	5.06292	Prenol lipids
1	22.9866	4.8973	Benzenoids
1	17.0863	8.38614	Diazines
1	16.1046	7.59298	Organoheterocyclic compounds
1	22.6437	5.74125	Amino acids, peptides, and analogues
1	23.4415	4.63535	Amino acids, peptides, and analogues
1	18.814	1.42814	Benzenoids
1	22.1293	3.89573	Benzenoids
1	15.9887	7.73829	Other
1	19.7815	-0.531936	Triterpenoids
1	23.2211	4.37681	Amino acids, peptides, and analogues
1	23.4822	5.40577	Benzenoids
1	22.2495	6.03639	Benzenoids
1	21.1685	7.21071	Benzenoids
1	17.4147	5.89232	Other
1	20.4633	2.14587	Benzenoids
1	18.1077	-0.841271	Benzenoids
1	21.1208	6.8612	Peptides
1	19.6502	6.91313	Diazines
1	23.0283	4.19973	Benzenoids
1	18.6864	2.53635	Fatty Acyls
1	16.8358	7.69021	Amino acids, peptides, and analogues
1	18.4122	1.45348	Steroids and steroid derivatives
1	15.8284	7.76071	Other
1	19.5259	3.46662	Benzenoids
1	23.0679	4.44403	Benzenoids
1	21.3151	5.19295	Amino acids, peptides, and analogues
1	19.4524	7.27342	Benzenoids
1	-4.4622	9.54624	Glycerophospholipids
1	21.4515	6.5346	Peptides
1	21.7789	3.09483	Benzenoids
1	17.9404	8.09705	Organoheterocyclic compounds
1	-1.85664	8.74275	Glycerophospholipids
1	23.4053	3.97278	Benzenoids
1	23.6202	4.54299	Benzenoids
1	19.4315	7.54957	Benzenoids
1	18.5967	2.90183	Steroids and steroid derivatives
1	18.1489	-1.20021	Benzenoids
1	11.6654	4.77202	Peptides
1	23.5197	6.08913	Amino acids, peptides, and analogues
1	11.324	4.77693	Peptides
1	17.2827	7.07437	Amino acids, peptides, and analogues
1	22.2184	5.57336	Amino acids, peptides, and analogues
1	20.6295	7.53929	Benzenoids
1	20.9893	6.63947	Trialkylamines
1	16.9177	7.31184	Amino acids, peptides, and analogues
1	18.9577	7.95883	Benzenoids
1	18.5487	3.84982	Prenol lipids
1	16.2881	6.94328	Carbohydrates and carbohydrate conjugates
1	16.2872	7.93735	Organoheterocyclic compounds
1	18.2888	4.92707	Prenol lipids
1	20.6191	4.17153	Benzenoids
1	22.3283	4.42777	Benzenoids
1	20.0531	1.16142	Benzenoids
1	18.4314	1.40476	Organoheterocyclic compounds
1	19.1666	4.70537	Carbohydrates and carbohydrate conjugates
1	12.24	-0.727629	Glycerolipids
1	20.705	5.32886	Benzenoids
1	17.4751	6.93583	Organoheterocyclic compounds
1	17.3832	7.71884	Diazines
1	19.0243	2.08471	Organoheterocyclic compounds
1	18.9875	3.45551	Benzenoids
1	23.5748	4.11147	Benzenoids
1	20.1545	6.97477	Amino acids, peptides, and analogues
1	20.3699	2.3097	Benzenoids
1	19.4769	8.23391	Benzenoids
1	20.9685	1.64452	Benzenoids
1	22.5658	8.52049	Benzenoids
1	24.2674	4.64088	Peptides
1	17.8961	6.6387	Amino acids, peptides, and analogues
1	20.0512	4.59697	Benzenoids
1	10.8931	-0.869868	Glycerolipids
1	16.9562	6.35719	Other
1	21.2545	2.54823	Benzenoids
1	18.3754	4.91032	Organoheterocyclic compounds
1	18.0499	7.24951	Organoheterocyclic compounds
1	20.8298	2.88077	Benzenoids
1	17.775	1.77016	Prenol lipids
1	19.4739	7.16998	Amino acids, peptides, and analogues
1	19.9287	-0.613816	Benzenoids
1	22.2623	8.08294	Amino acids, peptides, and analogues
1	20.0109	5.2619	Benzenoids
1	12.7902	-0.620735	Glycerolipids
1	21.0398	6.87599	Benzenoids
1	22.696	6.40616	Benzenoids
1	23.2249	5.01106	Benzenoids
1	23.5926	4.2179	Benzenoids
1	17.8755	1.84235	Triterpenoids
1	18.5626	2.21743	Triterpenoids
1	18.7441	2.311	Benzenoids
1	17.7684	4.7425	Other
1	16.6209	6.9035	Other
1	20.5593	4.64119	Benzenoids
1	22.9814	8.819	Benzenoids
1	-1.85282	8.71575	Glycerophospholipids
1	10.9948	-0.699031	Glycerolipids
1	19.6434	6.67704	Benzenoids
1	22.307	5.71572
1	24.0325	3.75287	Benzenoids
1	21.6812	8.77384	Benzenoids
1	21.1817	2.78703	Benzenoids
1	18.086	-1.30696	Benzenoids
1	15.3396	-0.497499	Benzenoids
1	18.0323	4.1969	Organoheterocyclic compounds
1	21.5469	6.38911	Peptides
1	17.6815	6.12365	Amino acids, peptides, and analogues
1	22.0338	3.83224	Amino acids, peptides, and analogues
1	21.5513	2.0652	Benzenoids
1	19.4492	2.51125	Benzenoids
1	18.5782	4.74759	Organoheterocyclic compounds
1	20.9212	5.92879	Benzenoids
1	21.2572	1.13856	Benzenoids
1	16.8253	6.47101	Fatty Acyls
1	20.7065	6.35953	Benzenoids
1	19.3893	8.01654	Benzenoids
1	16.6787	6.47842	Organoheterocyclic compounds
1	23.5583	5.0629	Amino acids, peptides, and analogues
1	17.4003	6.07341
1	22.3056	5.41546	Benzenoids
1	21.9787	5.48652	Benzenoids
1	22.6417	5.35987	Benzenoids
1	16.7281	8.40145	Diazines
1	20.575	7.14845	Benzenoids
1	17.8588	2.10337	Bile acids, alcohols and derivatives
1	20.4546	2.07019	Benzenoids
1	20.0624	7.70684	Benzenoids
1	22.8624	8.62834
1	22.7133	5.22932	Amino acids, peptides, and analogues
1	18.9863	1.37912	Triterpenoids
1	16.7733	6.34815	Other
1	19.8576	7.48376	Benzenoids
1	21.3749	6.3755	Amino acids, peptides, and analogues
1	19.9424	-0.443209	Benzenoids
1	19.7524	3.51926	Benzenoids
1	18.4619	0.374339	Amino acids, peptides, and analogues
1	22.2693	5.65349	Benzenoids
1	20.611	4.57287	Benzenoids
1	22.8046	3.49944	Benzenoids
1	17.8192	-1.46404	Benzenoids
1	21.9342	6.82063	Benzenoids
1	21.86	3.11047	Benzenoids
1	11.4016	-0.714845	Glycerolipids
1	20.7539	6.9386	Amino acids, peptides, and analogues
1	21.4558	9.01585	Benzenoids
1	19.5138	4.68163	Benzenoids
1	19.527	8.24512	Benzenoids
1	18.7649	1.48725	Benzenoids
1	18.8952	1.35217	Triterpenoids
1	23.9141	4.21441	Amino acids, peptides, and analogues
1	18.6053	4.52554	Organoheterocyclic compounds
1	17.836	2.07972	Steroids and steroid derivatives
1	-2.64303	9.09256	Glycerophospholipids
1	22.0353	3.41525	Benzenoids
1	12.1662	-0.937385	Glycerolipids
1	17.7649	-1.06438	Steroids and steroid derivatives
1	21.4669	6.42641	Peptides
1	20.6168	4.88767	Benzenoids
1	23.5464	3.95132	Benzenoids
1	17.7665	0.93308	Triterpenoids
1	20.2396	8.01566	Benzenoids
1	17.8656	8.2333	Diazines
1	17.9552	1.96351	Other
1	18.2127	2.02943	Steroids and steroid derivatives
1	19.8269	5.97095	Prenol lipids
1	17.8154	2.0405	Other
1	18.5035	2.85247	Steroids and steroid derivatives
1	19.8153	8.11966	Benzenoids
1	18.1015	1.74288	Steroids and steroid derivatives
1	20.9198	4.97665	Benzenoids
1	20.638	7.2689	Benzenoids
1	21.0985	5.63	Benzenoids
1	21.5302	4.4719	Amino acids, peptides, and analogues
1	20.0954	-1.89455	Sphingolipids
1	18.6605	2.35163	Benzenoids
1	22.2142	4.9357	Amino acids, peptides, and analogues
1	21.5191	3.44526	Benzenoids
1	23.128	5.85943	Benzenoids
1	20.4046	3.73351	Benzenoids
1	20.7115	5.32658	Benzenoids
1	21.9664	4.3349	Benzenoids
1	21.046	0.937124	Benzenoids
1	21.2066	7.43696	Benzenoids
1	18.4238	4.83739	Organoheterocyclic compounds
1	18.0337	0.386776	Organoheterocyclic compounds
1	20.0378	2.25266	Benzenoids
1	18.6157	3.70669	Prenol lipids
1	23.5854	5.32195	Peptides
1	19.3979	7.80492	Amino acids, peptides, and analogues
1	17.8419	-1.81257	Benzenoids
1	24.5219	4.5973	Peptides
1	23.3731	4.43713	Benzenoids
1	21.1736	6.96277	Benzenoids
1	23.0189	5.20239	Benzenoids
1	17.5219	6.83935	Trialkylamines
1	22.255	5.3638	Amino acids, peptides, and analogues
1	20.2319	1.98246	Benzenoids
1	19.884	5.00704	Benzenoids
1	20.0728	4.54152	Benzenoids
1	22.7468	3.11799	Benzenoids
1	20.968	3.20789	Benzenoids
1	18.2108	2.26041	Other
1	18.3549	1.75192	Benzenoids
1	18.4966	1.17981	Steroids and steroid derivatives
1	18.6032	3.43178	Organoheterocyclic compounds
1	22.415	3.35483	Benzenoids
1	17.5361	6.21877	Amino acids, peptides, and analogues
1	21.8913	8.65827	Benzenoids
1	21.168	9.07534	Organoheterocyclic compounds
1	18.5299	3.07176	Steroids and steroid derivatives
1	19.7045	5.30685	Benzenoids
1	23.0661	4.52081	Benzenoids
1	22.9707	8.09603	Benzenoids
1	21.7711	5.82276	Amino acids, peptides, and analogues
1	18.9118	2.78728	Organoheterocyclic compounds
1	15.9428	6.30409	Carbohydrates and carbohydrate conjugates
1	20.7107	4.36727	Benzenoids
1	18.4352	4.73948	Organoheterocyclic compounds
1	20.8361	3.76727	Benzenoids
1	13.6367	-0.279781	Glycerolipids
1	19.4861	3.10527	Benzenoids
1	21.7682	5.47008	Peptides
1	20.2944	5.69239	Benzenoids
1	20.4403	3.74627	Benzenoids
1	19.8731	4.52986	Benzenoids
1	16.126	7.66797	Other
1	21.2998	4.80428	Benzenoids
1	21.8743	1.20573	Benzenoids
1	19.593	5.74638	Benzenoids
1	17.3692	6.92789	Trialkylamines
1	18.881	1.88218	Fatty Acyls
1	17.9052	5.15177	Prenol lipids
1	18.7693	3.02729	Benzenoids
1	18.8054	1.23119	Benzenoids
1	22.5485	6.09204	Amino acids, peptides, and analogues
1	16.6839	7.05832	Amino acids, peptides, and analogues
1	18.8483	3.3168	Organoheterocyclic compounds
1	18.2691	1.70907	Organoheterocyclic compounds
1	24.4084	4.17605	Peptides
1	19.7438	-0.428325	Steroids and steroid derivatives
1	22.3757	5.3241	Benzenoids
1	21.5825	6.40991	Amino acids, peptides, and analogues
1	21.4965	3.43907	Benzenoids
1	22.5857	5.47746	Benzenoids
1	22.1388	4.41012	Amino acids, peptides, and analogues
1	17.1108	8.77679	Diazines
1	21.7868	2.92996	Benzenoids
1	20.6738	6.08865	Benzenoids
1	18.4287	-0.202381	Amino acids, peptides, and analogues
1	22.1283	8.68874	Amino acids, peptides, and analogues
1	22.9871	4.43182	Benzenoids
1	14.0625	0.986189	Amino acids, peptides, and analogues
1	21.1931	8.98704	Benzenoids
1	20.2076	6.49193	Benzenoids
1	20.7971	5.2395	Benzenoids
1	20.3426	2.72824	Benzenoids
1	20.8968	4.73196	Amino acids, peptides, and analogues
1	11.3306	-0.675186	Glycerolipids
1	20.4066	-1.13787	Triterpenoids
1	19.8352	8.2556	Benzenoids
1	18.3151	3.51183	Steroids and steroid derivatives
1	23.2779	4.65075	Peptides
1	22.6975	8.58266	Benzenoids
1	12.0859	-0.811497	Glycerolipids
1	24.1768	4.00654	Peptides
1	17.7962	-1.78376	Triterpenoids
1	16.5879	8.55168	Carbohydrates and carbohydrate conjugates
1	22.5671	3.09357	Benzenoids
1	18.836	2.86957	Organoheterocyclic compounds
1	23.5439	4.67525	Benzenoids
1	17.0929	8.45934	Azoles
1	23.1916	4.21717	Benzenoids
1	21.6907	6.10265	Benzenoids
1	19.6405	6.34217	Benzenoids
1	22.6421	5.19121	Amino acids, peptides, and analogues
1	20.9754	3.32467	Benzenoids
1	18.6708	3.37256	Prenol lipids
1	21.0744	4.62016	Benzenoids
1	21.3627	7.3378	Benzenoids
1	20.4504	2.25533	Benzenoids
1	24.1896	4.82265	Amino acids, peptides, and analogues
1	20.4987	7.59128	Benzenoids
1	20.1886	4.86876	Benzenoids
1	20.2718	5.38575	Amino acids, peptides, and analogues
1	19.5866	4.37684	Benzenoids
1	17.47	1.37275	Steroids and steroid derivatives
1	-2.50515	8.96019	Glycerophospholipids
1	20.619	7.61965	Benzenoids
1	20.9031	5.99353	Benzenoids
1	23.7203	5.07183	Benzenoids
1	12.7395	4.98293	Peptides
1	16.1488	7.173	Other
1	19.9301	0.981212	Benzenoids
1	22.7983	5.92364	Amino acids, peptides, and analogues
1	23.5373	4.16696	Benzenoids
1	20.8209	1.39161	Benzenoids
1	23.3779	4.53081	Amino acids, peptides, and analogues
1	17.9341	-1.9181	Benzenoids
1	12.0269	4.6559	Amino acids, peptides, and analogues
1	17.7807	5.47669	Prenol lipids
1	21.1827	3.31911	Benzenoids
1	20.3976	-1.16587	Steroids and steroid derivatives
1	-3.96774	9.6372	Glycerophospholipids
1	22.5595	6.43209	Diazines
1	21.7703	4.80829	Benzenoids
1	11.8225	-0.583673	Glycerolipids
1	21.3246	6.13514	Benzenoids
1	23.0029	5.95732	Benzenoids
1	12.5684	4.93584	Peptides
1	18.3907	4.87721	Prenol lipids
1	-2.08158	8.85827	Glycerophospholipids
1	22.0563	5.04004	Benzenoids
1	16.5926	1.41445	Fatty Acyls
1	22.1711	3.49915	Amino acids, peptides, and analogues
1	-4.77285	9.67464	Glycerophospholipids
1	20.9222	4.82784	Benzenoids
1	18.5728	-0.693176	Amino acids, peptides, and analogues
1	22.1257	3.73446	Amino acids, peptides, and analogues
1	12.0211	4.73491	Amino acids, peptides, and analogues
1	17.8023	-1.64513	Triterpenoids
1	20.3202	7.76673
1	20.6323	4.13451	Benzenoids
1	19.7763	7.90095	Benzenoids
1	21.4459	6.67862	Benzenoids
1	17.4581	5.77427	Organoheterocyclic compounds
1	18.5937	3.79366	Prenol lipids
1	13.6578	-0.265749	Glycerolipids
1	17.607	1.69762	Steroids and steroid derivatives
1	19.9695	1.29408	Carbohydrates and carbohydrate conjugates
1	15.9726	7.74362	Other
1	18.1889	3.12803	Glycerolipids
1	23.8379	3.91683	Benzenoids
1	22.8911	6.37073	Benzenoids
1	18.7494	1.61834	Steroids and steroid derivatives
1	21.1773	6.40975	Benzenoids
1	11.5116	-0.959044	Fatty Acyls
1	22.8184	5.42275	Benzenoids
1	16.6591	7.15818	Organoheterocyclic compounds
1	20.661	2.97906	Benzenoids
1	23.1976	3.98189	Amino acids, peptides, and analogues
1	20.6212	4.3101	Benzenoids
1	18.5485	4.65598	Organoheterocyclic compounds
1	20.5355	3.93328	Benzenoids
1	11.7183	-0.568996	Glycerolipids
1	19.0677	3.05152	Fatty Acyls
1	23.131	4.0028	Benzenoids
1	18.2428	1.72906	Triterpenoids
1	22.9492	8.34146	Benzenoids
1	-3.60616	9.41249	Glycerophospholipids
1	20.4375	2.15562	Benzenoids
1	21.5302	6.92913	Azoles
1	23.1199	4.8105	Amino acids, peptides, and analogues
1	22.0586	4.99791	Benzenoids
1	21.8257	6.29298	Amino acids, peptides, and analogues
1	19.799	5.9139	Benzenoids
1	21.753	5.57719	Benzenoids
1	20.7606	7.41226	Amino acids, peptides, and analogues
1	19.6585	2.29763	Carbohydrates and carbohydrate conjugates
1	17.9208	8.12013	Organoheterocyclic compounds
1	11.4007	-0.784993	Glycerolipids
1	18.9773	2.30649	Benzenoids
1	20.0119	8.92702	Benzenoids
1	19.7689	-1.57294	Glycerophospholipids
1	20.2732	3.42574	Benzenoids
1	20.2381	-1.62218	Triterpenoids
1	22.6523	3.04914	Benzenoids
1	20.9038	4.09378	Benzenoids
1	23.5735	4.1483	Amino acids, peptides, and analogues
1	20.1676	8.69182	Amino acids, peptides, and analogues
1	19.9149	1.24764	Carbohydrates and carbohydrate conjugates
1	20.5189	2.2484	Benzenoids
1	17.0432	7.12269	Organoheterocyclic compounds
1	20.9658	1.57949	Amino acids, peptides, and analogues
1	22.6358	3.7914	Benzenoids
1	23.6973	3.98903	Benzenoids
1	19.0315	7.42674	Benzenoids
1	20.3018	7.32847	Benzenoids
1	19.4466	7.27803	Amino acids, peptides, and analogues
1	22.6266	3.59686	Benzenoids
1	17.7747	2.0437	Triterpenoids
1	16.4497	6.80193	Other
1	21.0377	1.46124	Benzenoids
1	23.0857	5.74184	Benzenoids
1	18.3759	4.89014	Prenol lipids
1	18.7874	3.35782	Fatty Acyls
1	20.1312	-0.836179	Triterpenoids
1	22.7538	3.4564	Benzenoids
1	19.7964	4.69571	Benzenoids
1	17.9061	2.11188	Triterpenoids
1	22.2831	4.44615	Amino acids, peptides, and analogues
1	22.9042	6.58371	Benzenoids
1	17.5845	6.22893	Amino acids, peptides, and analogues
1	23.5049	3.7875	Benzenoids
1	14.2748	1.06668	Amino acids, peptides, and analogues
1	14.2431	-0.0250158	Glycerolipids
1	22.4793	6.9666	Amino acids, peptides, and analogues
1	16.3311	9.43585	Carbohydrates and carbohydrate conjugates
1	17.7299	5.24318
1	11.0747	-0.777359	Glycerolipids
1	21.4673	6.61383	Peptides
1	23.2509	4.52452	Benzenoids
1	19.9491	3.27181	Benzenoids
1	23.1422	4.19517	Benzenoids
1	20.4258	4.29901	Benzenoids
1	23.3788	4.96164	Benzenoids
1	20.5465	6.42817	Amino acids, peptides, and analogues
1	21.1528	5.74117	Benzenoids
1	19.8953	6.32102	Benzenoids
1	22.9678	3.5903	Benzenoids
1	23.6617	4.10164	Benzenoids
1	22.3486	8.57601	Benzenoids
1	-2.81095	9.14282	Glycerophospholipids
1	17.8491	8.13649	Organoheterocyclic compounds
1	23.2387	4.74035	Amino acids, peptides, and analogues
1	17.3503	7.948	Diazines
1	19.9494	8.15512	Benzenoids
1	20.1601	3.51296	Amino acids, peptides, and analogues
1	21.8315	6.40274	Amino acids, peptides, and analogues
1	19.577	7.00382	Benzenoids
1	13.6737	1.26965	Amino acids, peptides, and analogues
1	18.924	2.77737	Benzenoids
1	-2.32484	8.96252	Glycerophospholipids
1	19.1958	8.21946	Benzenoids
1	18.1111	-0.727526	Benzenoids
1	20.4352	2.24868	Benzenoids
1	18.4959	9.1384	Other
1	17.1258	7.9666	Diazines
1	19.4111	7.66889	Benzenoids
1	21.6734	4.49475	Benzenoids
1	21.4247	5.46211	Benzenoids
1	16.3148	6.34543	Carbohydrates and carbohydrate conjugates
1	20.1915	3.20881	Benzenoids
1	22.1496	4.7896	Amino acids, peptides, and analogues
1	16.313	6.38646	Carbohydrates and carbohydrate conjugates
1	21.6476	5.32126	Benzenoids
1	23.3785	5.00241	Benzenoids
1	20.5233	4.04219	Benzenoids
1	22.2031	4.69705	Benzenoids
1	18.5467	2.17719	Steroids and steroid derivatives
1	23.4087	4.76533	Amino acids, peptides, and analogues
1	11.5066	4.67155	Peptides
1	22.409	4.29891	Amino acids, peptides, and analogues
1	16.2654	7.03636	Other
1	17.7984	5.12295	Organoheterocyclic compounds
1	21.1561	4.39015	Benzenoids
1	20.8315	5.19241	Benzenoids
1	17.0333	6.4411	Amines
1	13.9796	0.864828	Amino acids, peptides, and analogues
1	19.6157	6.56606	Benzenoids
1	21.5829	6.66807	Benzenoids
1	20.5734	7.56502	Benzenoids
1	18.0231	0.617471	Triterpenoids
1	23.347	5.4928	Amino acids, peptides, and analogues
1	22.104	6.36265	Amino acids, peptides, and analogues
1	21.6213	5.67113	Benzenoids
1	19.6743	5.62569	Benzenoids
1	18.7039	2.24331	Steroids and steroid derivatives
1	21.1108	0.988696	Benzenoids
1	23.2854	4.46738	Amino acids, peptides, and analogues
1	13.59	-0.291622	Glycerolipids
1	22.3497	4.04465	Benzenoids
1	22.6065	2.83196	Benzenoids
1	-1.72283	8.67491	Glycerophospholipids
1	22.3351	5.53532	Benzenoids
1	20.5576	2.99713	Benzenoids
1	16.7286	6.51427	Fatty Acyls
1	18.1541	1.76198	Triterpenoids
1	22.4461	8.50498	Amino acids, peptides, and analogues
1	18.3601	4.63617	Organoheterocyclic compounds
1	10.8627	-0.855707	Glycerolipids
1	19.9095	7.46708	Benzenoids
1	15.2462	0.52876	Benzenoids
1	22.627	5.81717	Amino acids, peptides, and analogues
1	18.4324	3.14755	Steroids and steroid derivatives
1	18.1626	-0.828101
1	19.4195	-0.352757	Amino acids, peptides, and analogues
1	18.1766	6.29785	Azoles
1	21.3485	4.73874	Benzenoids
1	23.0477	5.24619
1	20.9301	7.22556	Benzenoids
1	20.8469	6.00824	Benzenoids
1	19.6686	7.6741	Benzenoids
1	18.0733	1.81403	Amino acids, peptides, and analogues
1	20.2893	6.73721	Amino acids, peptides, and analogues
1	18.5849	3.87505	Fatty Acyls
1	21.4851	1.02638	Benzenoids
1	18.7997	6.0959	Carbohydrates and carbohydrate conjugates
1	16.7018	7.52254	Trialkylamines
1	17.9106	8.21161	Organoheterocyclic compounds
1	22.1609	5.18013	Benzenoids
1	19.1144	8.85071	Benzenoids
1	11.3223	-0.609957	Glycerolipids
1	22.0549	6.28896	Benzenoids
1	19.2887	8.27189	Benzenoids
1	18.4082	4.90945	Organoheterocyclic compounds
1	18.7465	3.4842	Steroids and steroid derivatives
1	19.0209	7.97488	Benzenoids
1	21.054	7.07649	Trialkylamines
1	-4.62495	9.587	Glycerophospholipids
1	16.2282	7.26292	Other
1	23.573	4.68547	Amino acids, peptides, and analogues
1	22.0395	3.64031	Peptides
1	16.0727	7.15293	Other
1	20.5569	5.07814	Benzenoids
1	16.2933	7.3327	Other
1	17.8984	3.66264	Carbohydrates and carbohydrate conjugates
1	20.3532	3.75787	Benzenoids
1	19.9615	-1.34069	Benzenoids
1	21.1199	9.16675	Benzenoids
1	21.6865	5.22789	Benzenoids
1	17.3025	1.46102	Triterpenoids
1	16.598	6.60426	Other
1	19.8848	-1.45233	Carbohydrates and carbohydrate conjugates
1	22.2499	3.45084	Benzenoids
1	18.7702	3.49385	Organoheterocyclic compounds
1	21.6277	1.12179	Benzenoids
1	17.0544	8.63861	Organoheterocyclic compounds
1	21.1701	9.14083	Benzenoids
1	21.8993	8.73502	Benzenoids
1	11.6263	4.77625	Amino acids, peptides, and analogues
1	19.9261	6.32645	Benzenoids
1	16.5053	5.72847	Carbohydrates and carbohydrate conjugates
1	22.2089	8.57546	Benzenoids
1	22.672	5.50033	Amino acids, peptides, and analogues
1	15.0764	0.418494	Glycerolipids
1	22.6931	6.86322	Amino acids, peptides, and analogues
1	23.0697	4.06665	Benzenoids
1	20.9382	7.29385	Amino acids, peptides, and analogues
1	19.2194	1.39573	Fatty Acyls
1	23.1373	3.31448	Benzenoids
1	18.9537	2.43	Fatty Acyls
1	19.856	4.39837	Benzenoids
1	18.2824	2.03578	Steroids and steroid derivatives
1	18.5356	3.02891	Steroids and steroid derivatives
1	22.244	5.69646	Benzenoids
1	11.4333	-0.588491	Glycerolipids
1	20.3863	5.03182	Benzenoids
1	21.2358	7.2951	Benzenoids
1	16.6644	5.65641	Carbohydrates and carbohydrate conjugates
1	22.7738	5.04464	Benzenoids
1	22.7423	4.94495	Benzenoids
1	17.9753	7.04227	Amino acids, peptides, and analogues
1	21.2451	3.72358	Benzenoids
1	20.9875	1.8388	Benzenoids
1	18.9254	2.50146	Organoheterocyclic compounds
1	15.802	0.898233	Fatty Acyls
1	20.9155	5.42005	Benzenoids
1	17.9631	5.29478	Other
1	23.4024	3.74138	Amino acids, peptides, and analogues
1	17.8433	6.47989	Amino acids, peptides, and analogues
1	-1.78209	8.68663	Glycerophospholipids
1	21.1224	2.66074	Benzenoids
1	13.978	0.81245	Sphingolipids
1	23.4473	3.07319	Amino acids, peptides, and analogues
1	15.7946	6.67779	Organoheterocyclic compounds
1	22.5812	4.9442	Amino acids, peptides, and analogues
1	20.9362	4.55712	Benzenoids
1	19.4971	7.88693	Benzenoids
1	21.2337	7.18905	Benzenoids
1	23.2158	4.94179	Benzenoids
1	17.9448	8.23977	Organoheterocyclic compounds
1	17.8752	-1.59193	Amino acids, peptides, and analogues
1	21.3678	3.27701	Benzenoids
1	18.0939	-1.3757	Amino acids, peptides, and analogues
1	18.9671	1.37729	Triterpenoids
1	16.9594	7.95732	Azoles
1	16.8676	7.31004	Amino acids, peptides, and analogues
1	18.4868	2.23088	Organoheterocyclic compounds
1	16.2784	7.30617	Other
1	-3.76241	9.53704	Glycerophospholipids
1	22.666	3.41059	Benzenoids
1	12.2466	-0.679627	Glycerolipids
1	18.7017	1.66516	Amino acids, peptides, and analogues
1	20.0921	8.05081	Benzenoids
1	19.3771	7.29873	Benzenoids
1	22.6299	3.34017	Benzenoids
1	20.4966	6.65863	Benzenoids
1	11.5037	-0.869892	Glycerolipids
1	22.5663	8.30945	Amino acids, peptides, and analogues
1	21.4742	5.92333	Amino acids, peptides, and analogues
1	24.3592	3.88815	Amino acids, peptides, and analogues
1	22.155	4.27997	Amino acids, peptides, and analogues
1	19.8825	4.86236	Benzenoids
1	17.0709	7.18993	Fatty Acyls
1	21.6772	8.37434	Benzenoids
1	19.6202	7.98786	Benzenoids
1	22.0213	6.19153	Benzenoids
1	17.1959	7.18454	Amino acids, peptides, and analogues
1	19.3634	1.02962	Carbohydrates and carbohydrate conjugates
1	22.6099	8.51113	Benzenoids
1	16.9928	7.66287	Amino acids, peptides, and analogues
1	15.4604	0.69524	Fatty Acyls
1	11.0304	-0.576074	Glycerolipids
1	18.6938	5.56633	Organoheterocyclic compounds
1	21.9645	4.63282	Amino acids, peptides, and analogues
1	17.0671	6.32057	Other
1	17.8697	5.3695	Fatty Acyls
1	17.831	2.0068	Steroids and steroid derivatives
1	12.9621	-0.522261	Glycerolipids
1	21.5302	4.94179	Benzenoids
1	20.921	6.24238	Benzenoids
1	23.9328	3.24318	Amino acids, peptides, and analogues
1	20.8935	4.56159	Benzenoids
1	12.679	-0.648436	Glycerolipids
1	21.0112	1.73351	Benzenoids
1	17.7759	5.37614	Other
1	15.1102	-0.413582	Triterpenoids
1	16.8658	6.92774	Amino acids, peptides, and analogues
1	23.3514	4.87401	Amino acids, peptides, and analogues
1	19.6806	6.36657	Benzenoids
1	15.284	0.551603	Glycerolipids
1	22.719	3.05266	Benzenoids
1	-3.45712	9.33165	Glycerophospholipids
1	18.5306	3.61182	Organoheterocyclic compounds
1	11.2289	4.77652	Peptides
1	20.4861	4.66513	Benzenoids
1	18.5501	3.63193	Benzenoids
1	21.7004	6.37314	Amino acids, peptides, and analogues
1	18.5468	6.37386	Amino acids, peptides, and analogues
1	18.4925	6.39913	Peptides
1	-3.01473	9.15298	Glycerophospholipids
1	17.9356	-0.3833	Benzenoids
1	17.4441	6.96689	Trialkylamines
1	21.0025	3.34924	Benzenoids
1	18.7981	6.44106	Amino acids, peptides, and analogues
1	23.7209	3.03109	Peptides
1	20.4566	3.90484	Benzenoids
1	20.427	-1.48281	Steroids and steroid derivatives
1	20.6971	3.56996	Benzenoids
1	21.2002	2.58943	Benzenoids
1	22.1401	8.64594	Benzenoids
1	-1.93272	8.789	Glycerophospholipids
1	16.4948	5.73136	Carbohydrates and carbohydrate conjugates
1	22.3568	5.25469	Amino acids, peptides, and analogues
1	13.9826	1.16984	Glycerophospholipids
1	18.4039	4.81871	Prenol lipids
1	17.7939	-1.65373	Triterpenoids
1	18.481	5.12791	Prenol lipids
1	22.2896	3.21118	Amino acids, peptides, and analogues
1	19.4173	8.46697	Benzenoids
1	21.2982	1.74286	Amino acids, peptides, and analogues
1	24.424	4.23151	Peptides
1	17.9254	5.20648	Prenol lipids
1	23.8061	3.97565	Amino acids, peptides, and analogues
1	19.481	7.27754	Benzenoids
1	18.4246	2.91326	Organoheterocyclic compounds
1	20.977	5.54548	Benzenoids
1	22.2207	7.01938	Benzenoids
1	22.1845	6.81406	Benzenoids
1	20.8117	5.79097	Benzenoids
1	19.6744	6.46899	Benzenoids
1	23.5597	5.04002	Amino acids, peptides, and analogues
1	17.5999	7.79774	Organoheterocyclic compounds
1	19.187	7.4586	Benzenoids
1	21.3937	6.85427	Benzenoids
1	18.0346	5.36667	Other
1	11.9949	4.58486	Peptides
1	20.4139	5.91678	Benzenoids
1	17.7466	4.01509	Fatty Acyls
1	16.7983	6.55784	Other
1	17.285	6.9848	Organosulfur compounds
1	14.6204	1.25413	Glycerophospholipids
1	11.5618	4.66572	Peptides
1	23.1999	5.6138	Diazines
1	22.3026	4.42405	Benzenoids
1	17.8409	3.61453	Fatty Acyls
1	23.6555	5.23667	Benzenoids
1	19.8152	5.53627	Benzenoids
1	23.0915	5.26045	Benzenoids
1	22.2842	4.08341	Amino acids, peptides, and analogues
1	16.3706	9.26318	Carbohydrates and carbohydrate conjugates
1	-4.7448	9.65668	Glycerophospholipids
1	19.9154	7.19237	Benzenoids
1	18.0745	0.909654	Benzenoids
1	16.1962	7.68732	Other
1	18.5908	4.92301	Organoheterocyclic compounds
1	17.8477	8.36371	Diazines
1	17.5959	6.90346	Organoheterocyclic compounds
1	17.3054	6.00816	Organoheterocyclic compounds
1	18.1232	6.22999	Trialkylamines
1	19.0069	8.84611	Organoheterocyclic compounds
1	12.5124	4.91296	Amino acids, peptides, and analogues
1	18.8255	2.77191	Fatty Acyls
1	15.6792	0.88015	Glycerolipids
1	21.4517	8.76645	Benzenoids
1	22.6848	5.67342	Amino acids, peptides, and analogues
1	-2.7887	9.12055	Glycerophospholipids
1	21.8041	4.70834	Benzenoids
1	18.1348	-1.19504	Benzenoids
1	18.4153	3.71096	Organoheterocyclic compounds
1	22.4324	4.55395	Amino acids, peptides, and analogues
1	22.7921	3.71791	Benzenoids
1	19.7949	1.78256	Carbohydrates and carbohydrate conjugates
1	20.4239	-1.51632	Steroids and steroid derivatives
1	22.6878	5.64314	Benzenoids
1	18.3939	-0.974428	Amino acids, peptides, and analogues
1	22.06	7.09041	Benzenoids
1	22.2493	8.56924	Benzenoids
1	18.6259	2.72087	Organoheterocyclic compounds
1	14.1875	1.00413	Glycerophospholipids
1	11.9781	4.78644	Peptides
1	21.8051	4.82215	Benzenoids
1	18.7605	2.01678	Fatty Acyls
1	21.899	5.68689	Benzenoids
1	19.0888	8.86257	Benzenoids
1	21.3225	5.92252	Benzenoids
1	20.9965	4.68699	Benzenoids
1	17.7284	1.77252	Triterpenoids
1	19.9053	7.73046	Benzenoids
1	17.7858	3.82926	Organoheterocyclic compounds
1	18.3492	1.93091	Benzenoids
1	20.7097	4.64966	Benzenoids
1	19.5266	3.19524	Benzenoids
1	21.4814	8.98041	Benzenoids
1	20.0452	2.88796	Benzenoids
1	-2.20867	8.919	Glycerophospholipids
1	23.6121	4.36546	Amino acids, peptides, and analogues
1	18.8558	-0.142117	Amino acids, peptides, and analogues
1	20.135	2.47201	Amino acids, peptides, and analogues
1	22.1175	8.57643	Benzenoids
1	19.244	7.84986	Azoles
1	20.0551	4.58387	Benzenoids
1	19.9968	8.91403	Benzenoids
1	19.5021	7.74269	Benzenoids
1	21.7834	5.75397	Benzenoids
1	20.992	4.81181	Benzenoids
1	20.1437	-0.797915	Triterpenoids
1	21.3826	5.66224	Benzenoids
1	20.4585	7.84281	Benzenoids
1	18.4577	1.57505	Organoheterocyclic compounds
1	22.6877	4.49641	Peptides
1	19.189	7.60328	Benzenoids
1	22.1752	5.18379	Benzenoids
1	21.925	3.45721	Amino acids, peptides, and analogues
1	21.4781	4.56563	Benzenoids
1	21.4487	5.12034	Benzenoids
1	16.3034	6.88782	Organoheterocyclic compounds
1	20.008	0.460407	Carbohydrates and carbohydrate conjugates
1	23.4151	5.89629	Amino acids, peptides, and analogues
1	-2.66534	9.1168	Glycerophospholipids
1	21.9517	3.82311	Benzenoids
1	19.8056	6.40743	Benzenoids
1	20.0383	7.17843	Benzenoids
1	18.7305	3.42945	Fatty Acyls
1	18.5327	6.36423	Peptides
1	18.6774	4.47885	Organoheterocyclic compounds
1	17.7072	1.50389	Benzenoids
1	18.3185	2.21182	Benzenoids
1	22.8287	3.58519	Benzenoids
1	23.6904	4.6052	Benzenoids
1	20.207	-1.09405	Benzenoids
1	17.8999	5.41456	Fatty Acyls
1	19.6819	2.3147	Carbohydrates and carbohydrate conjugates
1	21.6101	1.20215	Amino acids, peptides, and analogues
1	20.1296	4.08595	Benzenoids
1	18.6946	3.46042	Organoheterocyclic compounds
1	20.1204	-0.809988	Triterpenoids
1	20.0476	2.75	Benzenoids
1	19.6792	7.32846	Benzenoids
1	22.2917	5.68613	Benzenoids
1	20.8722	5.93451	Benzenoids
1	21.3845	6.23995	Amino acids, peptides, and analogues
1	20.1332	8.90007	Benzenoids
1	18.262	6.50145	Peptides
1	-3.89287	9.58115	Glycerophospholipids
1	18.678	2.24827	Triterpenoids
1	21.9462	6.37281	Amino acids, peptides, and analogues
1	19.3163	4.32894	Amino acids, peptides, and analogues
1	20.7585	5.39352	Benzenoids
1	22.2357	6.03773	Diazines
1	22.2055	6.65653	Amino acids, peptides, and analogues
1	21.2295	3.4347	Benzenoids
1	20.7498	5.15153	Amino acids, peptides, and analogues
1	16.7635	9.19036	Amino acids, peptides, and analogues
1	17.5545	5.92502	Other
1	16.7238	6.63933	Other
1	18.4458	0.36629	Benzenoids
1	17.8396	7.95981	Organoheterocyclic compounds
1	19.7118	5.28849	Benzenoids
1	21.8004	5.13577	Diazines
1	22.8156	6.53925	Diazines
1	17.7973	1.76513	Triterpenoids
1	21.466	5.91824	Amino acids, peptides, and analogues
1	18.2817	2.02377	Bile acids, alcohols and derivatives
1	20.9058	3.83451	Benzenoids
1	18.4089	-0.110952	Benzenoids
1	21.1269	3.29459	Benzenoids
1	23.7552	3.58519	Amino acids, peptides, and analogues
1	17.7189	1.66695	Triterpenoids
1	21.9183	4.9552	Benzenoids
1	22.4467	3.07504	Benzenoids
1	15.2781	0.556505	Glycerolipids
1	21.2701	4.73167	Benzenoids
1	21.2023	6.82018	Amino acids, peptides, and analogues
1	-3.77403	9.49215	Glycerophospholipids
1	19.0363	3.02252	Fatty Acyls
1	20.3359	-1.80293	Triterpenoids
1	23.2443	3.61137	Benzenoids
1	23.2311	3.13038	Amino acids, peptides, and analogues
1	21.0282	3.31681	Benzenoids
1	18.4565	3.63342	Benzenoids
1	18.3053	1.16229	Triterpenoids
1	19.7034	5.83394	Benzenoids
1	20.1569	4.01628	Benzenoids
1	18.2318	-0.373062	Benzenoids
1	18.1275	-1.30001	Benzenoids
1	21.828	5.78081	Amino acids, peptides, and analogues
1	18.8761	3.42027	Prenol lipids
1	23.4574	4.81904	Benzenoids
1	21.2077	1.29401	Benzenoids
1	21.7738	6.75079	Benzenoids
1	15.3009	-0.03042	Steroids and steroid derivatives
1	19.5216	7.28933	Benzenoids
1	22.1912	3.90433	Benzenoids
1	21.3306	7.05519	Benzenoids
1	22.7343	6.74466	Amino acids, peptides, and analogues
1	20.1732	6.01673	Benzenoids
1	18.2379	1.1622	Triterpenoids
1	22.3541	5.11418	Amino acids, peptides, and analogues
1	20.4531	1.39492	Benzenoids
1	18.6884	1.29543	Carbohydrates and carbohydrate conjugates
1	22.5462	5.14337	Benzenoids
1	22.1214	6.84449	Benzenoids
1	18.9201	3.12327	Carbohydrates and carbohydrate conjugates
1	21.8297	5.9323	Benzenoids
1	-2.21415	8.9053	Glycerophospholipids
1	20.9539	5.30057	Benzenoids
1	19.5986	6.6643	Benzenoids
1	21.9546	4.00443	Benzenoids
1	22.7704	4.62652	Benzenoids
1	20.2097	3.42797	Benzenoids
1	18.7467	5.96943	Organoheterocyclic compounds
1	22.8828	6.1861	Benzenoids
1	22.0068	8.43615	Amino acids, peptides, and analogues
1	21.1941	6.97843	Carbohydrates and carbohydrate conjugates
1	23.2726	4.09182	Benzenoids
1	22.5401	6.09409	Amino acids, peptides, and analogues
1	20.1736	-0.865949	Triterpenoids
1	20.0341	8.06727	Benzenoids
1	21.6139	4.23308	Amino acids, peptides, and analogues
1	11.9766	4.8269	Peptides
1	22.7819	5.21186	Benzenoids
1	20.3857	1.39703	Benzenoids
1	21.1419	3.45328	Benzenoids
1	21.1379	6.40122	Amino acids, peptides, and analogues
1	11.482	-0.61479	Glycerolipids
1	19.3518	3.29523	Benzenoids
1	19.8372	7.35368	Benzenoids
1	19.1172	8.21618	Benzenoids
1	11.5986	-0.572081	Glycerolipids
1	14.319	-0.00053124	Glycerolipids
1	18.2852	-0.678304	Benzenoids
1	16.4574	9.0856	Diazines
1	19.003	2.96463	Organoheterocyclic compounds
1	21.2982	4.68271	Benzenoids
1	16.3832	9.37695	Amino acids, peptides, and analogues
1	15.4799	0.697995	Glycerolipids
1	17.7242	1.65451	Triterpenoids
1	21.3918	1.17218	Benzenoids
1	20.0223	0.382611	Carbohydrates and carbohydrate conjugates
1	19.9049	7.88624	Benzenoids
1	19.943	-1.5996	Sphingolipids
1	18.4343	0.477559	Benzenoids
1	19.0056	4.1691	Amino acids, peptides, and analogues
1	17.1954	8.17189	Azoles
1	17.8265	8.15093	Organoheterocyclic compounds
1	18.1713	-1.06912	Amino acids, peptides, and analogues
1	18.9317	3.2041	Triterpenoids
1	16.2474	7.10491	Fatty Acyls
1	19.3374	8.32412	Benzenoids
1	21.0101	5.4674	Benzenoids
1	14.2345	1.05553	Glycerophospholipids
1	-2.22727	8.96159	Glycerophospholipids
1	16.4359	6.85685	Fatty Acyls
1	21.3159	3.97733	Amino acids, peptides, and analogues
1	16.5872	7.60094	Trialkylamines
1	23.3735	3.12472	Amino acids, peptides, and analogues
1	20.9255	3.38269	Benzenoids
1	17.1684	8.46305	Diazines
1	20.3633	1.64276	Benzenoids
1	20.3623	2.21032	Benzenoids
1	21.842	3.76113	Benzenoids
1	19.7521	8.17122	Benzenoids
1	17.1879	6.38078	Fatty Acyls
1	22.7733	8.65358	Benzenoids
1	20.7026	4.57048	Benzenoids
1	19.4164	6.86593	Benzenoids
1	22.0318	7.0686	Benzenoids
1	18.9889	2.64625	Benzenoids
1	16.2963	7.9836	Organoheterocyclic compounds
1	21.96	7.28485	Benzenoids
1	20.3579	2.0018	Benzenoids
1	23.5507	4.11015	Amino acids, peptides, and analogues
1	21.8009	4.85725	Benzenoids
1	19.3623	3.85831	Benzenoids
1	19.52	7.06871	Benzenoids
1	14.5281	0.054255	Amino acids, peptides, and analogues
1	14.1353	1.00079	Amino acids, peptides, and analogues
1	20.2974	2.05162	Benzenoids
1	15.9714	7.64974	Other
1	20.4262	2.9521	Benzenoids
1	23.0435	3.85421	Benzenoids
1	13.7044	1.2081	Amino acids, peptides, and analogues
1	20.4009	2.13998	Benzenoids
1	18.6271	4.41424	Carbohydrates and carbohydrate conjugates
1	22.98	4.46428	Benzenoids
1	21.6148	2.27001	Benzenoids
1	23.5835	5.11828	Fatty Acyls
1	20.8672	4.66469	Benzenoids
1	-3.29002	9.27188	Glycerophospholipids
1	22.8974	5.69506	Benzenoids
1	23.0236	5.5047	Benzenoids
1	21.7139	5.14932	Benzenoids
1	17.8007	1.59238	Triterpenoids
1	21.4695	3.97295	Peptides
1	21.8783	5.68361	Benzenoids
1	15.8604	7.65412	Other
1	18.4813	1.09327	Steroids and steroid derivatives
1	-3.55238	9.35987	Glycerophospholipids
1	21.8129	3.68764	Benzenoids
1	18.6129	5.66642	Amino acids, peptides, and analogues
1	20.1699	-0.850714	Steroids and steroid derivatives
1	10.9828	-0.685823	Glycerolipids
1	18.6286	3.55586	Prenol lipids
1	20.1406	4.36308	Benzenoids
1	17.7359	1.98032	Steroids and steroid derivatives
1	18.5942	5.88096	Amino acids, peptides, and analogues
1	17.171	5.69855	Carbohydrates and carbohydrate conjugates
1	17.8136	3.8896	Fatty Acyls
1	20.0877	4.20627	Benzenoids
1	19.8976	6.25785	Amino acids, peptides, and analogues
1	19.1119	8.83319	Benzenoids
1	20.3379	2.9765	Benzenoids
1	20.7401	3.06708	Benzenoids
1	21.7698	2.8161	Benzenoids
1	17.3753	5.48491	Fatty Acyls
1	22.7928	3.83545	Benzenoids
1	22.6737	3.01918	Benzenoids
1	18.9204	1.32106	Benzenoids
1	20.6575	5.11983	Benzenoids
1	22.4533	5.16881	Benzenoids
1	23.1318	5.85319	Amino acids, peptides, and analogues
1	22.2153	4.90514	Benzenoids
1	19.0728	2.09479	Organoheterocyclic compounds
1	23.0195	5.41215
1	20.86	4.30435	Benzenoids
1	17.8281	2.13167	Steroids and steroid derivatives
1	17.5262	5.68374	Fatty Acyls
1	22.6502	2.96611	Benzenoids
1	12.8767	-0.558673	Glycerolipids
1	21.8849	6.11557	Amino acids, peptides, and analogues
1	19.0807	3.18002	Fatty Acyls
1	22.6198	5.43459	Benzenoids
1	21.0012	3.3752	Amino acids, peptides, and analogues
1	11.1913	4.78499	Peptides
1	19.6661	5.59466	Benzenoids
1	19.9323	7.66818	Benzenoids
1	20.6486	3.88584	Benzenoids
1	19.179	7.19984	Benzenoids
1	22.4886	3.6871	Amino acids, peptides, and analogues
1	19.1454	2.82965	Organoheterocyclic compounds
1	17.7603	1.4579	Benzenoids
1	22.9637	3.39642	Amino acids, peptides, and analogues
1	22.9102	3.32068	Benzenoids
1	21.1055	3.17036	Benzenoids
1	20.1144	0.57238	Benzenoids
1	19.5923	7.56132	Benzenoids
1	20.7511	6.01273	Benzenoids
1	18.5197	5.70698	Amino acids, peptides, and analogues
1	17.2199	1.35244	Benzenoids
1	20.7101	3.61828	Benzenoids
1	11.762	-0.972857	Glycerolipids
1	20.1663	-0.852992	Steroids and steroid derivatives
1	18.4345	0.0777544	Benzenoids
1	18.5031	9.33198	Organoheterocyclic compounds
1	21.3828	6.11121	Benzenoids
1	22.8553	4.60908	Benzenoids
1	12.8371	-0.570846	Glycerolipids
1	20.4431	8.62157	Benzenoids
1	18.075	5.09282	Prenol lipids
1	16.4372	7.51904	Organoheterocyclic compounds
1	15.3212	-0.551285	Prenol lipids
1	21.7989	5.50993	Benzenoids
1	16.2891	7.02205	Fatty Acyls
1	13.0655	-0.474281	Glycerolipids
1	21.2429	7.43274	Organoheterocyclic compounds
1	22.1274	5.30103	Benzenoids
1	13.9935	-0.147886	Glycerolipids
1	17.8065	1.80634	Triterpenoids
1	23.5196	2.99643	Amino acids, peptides, and analogues
1	18.3034	3.52787	Steroids and steroid derivatives
1	16.8685	7.26286	Amino acids, peptides, and analogues
1	22.4959	4.9617	Benzenoids
1	11.5898	-0.531793	Glycerolipids
1	20.0727	8.86506	Benzenoids
1	21.4518	5.43262	Amino acids, peptides, and analogues
1	17.9393	5.19403	Prenol lipids
1	22.9529	3.59063	Benzenoids
1	21.0645	6.17227	Amino acids, peptides, and analogues
1	20.8298	6.84545	Benzenoids
1	11.5047	-1.12893	Glycerolipids
1	22.3517	5.40216	Amino acids, peptides, and analogues
1	17.1152	8.47683	Diazines
1	17.8081	3.47795	Fatty Acyls
1	15.1861	0.525328	Glycerolipids
1	23.1077	5.27652	Benzenoids
1	17.4022	6.06796	Amino acids, peptides, and analogues
1	23.3313	4.58306	Amino acids, peptides, and analogues
1	18.4882	6.37494	Peptides
1	19.9418	6.74651	Benzenoids
1	18.712	5.89706	Amino acids, peptides, and analogues
1	20.7452	6.73187	Benzenoids
1	16.8286	7.63246	Trialkylamines
1	11.3996	4.61913	Peptides
1	19.1658	8.18557	Benzenoids
1	17.1194	7.44879	Organoheterocyclic compounds
1	18.3099	1.12172	Triterpenoids
1	20.9076	2.48005	Benzenoids
1	11.0483	-0.599693	Glycerolipids
1	17.7438	-1.96283	Triterpenoids
1	18.2328	2.27589	Other
1	15.664	9.87862	Amino acids, peptides, and analogues
1	16.5939	7.75705	Other
1	18.3828	4.85028	Organoheterocyclic compounds
1	22.5698	8.44651	Amino acids, peptides, and analogues
1	20.96	3.2117	Benzenoids
1	-3.5056	9.39911	Glycerophospholipids
1	21.6296	5.22216	Benzenoids
1	22.2491	3.17626	Benzenoids
1	23.0101	8.75594	Benzenoids
1	17.7811	1.62708	Triterpenoids
1	21.1314	2.75214	Benzenoids
1	17.2943	8.26208	Diazines
1	20.6238	2.53151	Benzenoids
1	20.5167	3.82144	Benzenoids
1	19.4268	7.46096	Benzenoids
1	19.7314	5.6698	Benzenoids
1	17.2692	6.05665	Fatty Acyls
1	16.1326	6.99347	Organosulfur compounds
1	20.4154	-1.56948	Triterpenoids
1	17.92	7.90167	Organoheterocyclic compounds
1	-1.76268	8.68935	Glycerophospholipids
1	17.8646	3.82719	Amines
1	23.1749	6.06831	Amino acids, peptides, and analogues
1	20.7744	6.9068	Amino acids, peptides, and analogues
1	21.9508	8.36318	Benzenoids
1	19.1226	-0.985159	Benzenoids
1	19.9535	4.93279	Benzenoids
1	21.9061	6.55184	Benzenoids
1	20.7101	3.6515	Benzenoids
1	22.7513	5.33899	Amino acids, peptides, and analogues
1	22.2309	4.78865	Benzenoids
1	23.9002	3.58231	Benzenoids
1	17.9343	2.06241	Organoheterocyclic compounds
1	20.3979	-1.17522	Triterpenoids
1	19.2205	8.13949	Benzenoids
1	17.9111	1.634	Triterpenoids
1	18.2066	4.9999	Prenol lipids
1	23.309	3.0821	Amino acids, peptides, and analogues
1	20.3664	2.25064	Benzenoids
1	22.9242	4.59969	Benzenoids
1	20.7715	6.15525	Benzenoids
1	17.6337	5.71716	Other
1	23.8091	4.84161	Benzenoids
1	17.1595	8.07449	Azoles
1	20.4555	6.13017	Benzenoids
1	13.9141	0.884732	Amino acids, peptides, and analogues
1	-3.29141	9.30518	Glycerophospholipids
1	15.1643	0.503536	Glycerolipids
1	17.8561	2.01691	Triterpenoids
1	20.6505	3.39494	Benzenoids
1	18.0905	4.99116	Organoheterocyclic compounds
1	18.5191	3.04328
1	19.6224	6.78107	Benzenoids
1	17.8762	3.50405	Amino acids, peptides, and analogues
1	21.3092	2.10273	Amino acids, peptides, and analogues
1	21.2213	9.13006	Benzenoids
1	21.5059	4.32416	Benzenoids
1	20.9588	6.67227	Benzenoids
1	18.9538	2.24588	Carbohydrates and carbohydrate conjugates
1	11.424	-0.609334	Glycerolipids
1	19.1646	-0.197723
1	18.4163	6.43979	Peptides
1	20.6147	5.49688	Benzenoids
1	17.0447	6.35921	Fatty Acyls
1	23.1603	5.88201	Benzenoids
1	20.727	3.81508	Benzenoids
1	17.9919	4.1406	Fatty Acyls
1	18.3534	5.80273	Trialkylamines
1	21.8491	2.81431	Benzenoids
1	21.3648	5.70421	Benzenoids
1	-4.53244	9.55857	Glycerophospholipids
1	20.876	5.65354	Amino acids, peptides, and analogues
1	14.2056	1.19855	Glycerophospholipids
1	16.2645	7.39701	Organosulfur compounds
1	19.6609	3.52791	Benzenoids
1	20.367	1.71529	Benzenoids
1	17.8968	4.01923	Fatty Acyls
1	-2.40412	9.02447	Glycerophospholipids
1	21.6687	6.0209	Benzenoids
1	22.1268	6.64276	Benzenoids
1	20.3437	4.13291	Benzenoids
1	22.8795	5.37974	Amino acids, peptides, and analogues
1	20.3423	1.61509	Benzenoids
1	19.0818	3.22906	Organoheterocyclic compounds
1	23.0991	6.04659	Amino acids, peptides, and analogues
1	18.45	4.81883	Organoheterocyclic compounds
1	22.1269	6.63619	Amino acids, peptides, and analogues
1	16.6471	8.60926	Diazines
1	20.3457	8.53625	Amino acids, peptides, and analogues
1	16.0796	7.75915	Other
1	23.8665	4.41628	Benzenoids
1	17.5814	7.71637	Organoheterocyclic compounds
1	21.5131	1.22489	Benzenoids
1	16.9411	9.08671	Azoles
1	15.1631	0.502713	Glycerolipids
1	20.3261	4.01028	Benzenoids
1	20.8643	7.08096	Benzenoids
1	18.7935	3.53886	Organoheterocyclic compounds
1	17.5407	8.47522	Diazines
1	18.6642	3.49555	Fatty Acyls
1	20.4311	7.57003	Benzenoids
1	22.0914	5.64706	Benzenoids
1	22.9362	8.75582	Amino acids, peptides, and analogues
1	15.6666	9.88981	Amino acids, peptides, and analogues
1	16.599	5.76605	Carbohydrates and carbohydrate conjugates
1	18.2265	-0.381916	Benzenoids
1	21.2728	6.84823	Amino acids, peptides, and analogues
1	19.7627	7.03099	Benzenoids
1	16.7129	6.68064	Fatty Acyls
1	20.2274	-0.749642	Carbohydrates and carbohydrate conjugates
1	20.0161	8.99852	Benzenoids
1	21.3709	5.48497	Benzenoids
1	21.006	3.18146	Benzenoids
1	16.6814	8.28463	Carbohydrates and carbohydrate conjugates
1	18.9617	3.13418	Organoheterocyclic compounds
1	22.6704	3.74212	Benzenoids
1	19.6918	5.76231	Benzenoids
1	20.425	3.75028	Benzenoids
1	20.3174	8.2281	Benzenoids
1	19.8938	3.57035	Amino acids, peptides, and analogues
1	11.0463	-0.60348	Glycerolipids
1	18.2514	1.17509	Steroids and steroid derivatives
1	-3.58524	9.42822	Glycerophospholipids
1	11.2149	-1.18995	Glycerolipids
1	20.4854	8.50414	Benzenoids
1	21.919	6.1461	Benzenoids
1	20.7755	3.83357	Benzenoids
1	11.6445	4.60795	Peptides
1	19.465	6.81078	Benzenoids
1	22.038	5.60271	Benzenoids
1	22.7762	6.59167	Diazines
1	21.3343	1.18451	Benzenoids
1	20.4004	3.6958	Benzenoids
1	18.1926	4.08749	Organoheterocyclic compounds
1	19.1319	-0.73603	Benzenoids
1	21.336	5.67861	Amino acids, peptides, and analogues
1	18.4746	3.0595	Steroids and steroid derivatives
1	18.5319	6.3565	Amino acids, peptides, and analogues
1	23.0693	4.88456	Amino acids, peptides, and analogues
1	19.1234	7.33824	Benzenoids
1	20.1827	8.5391	Amino acids, peptides, and analogues
1	18.6463	2.03175	Bile acids, alcohols and derivatives
1	19.7345	3.38926	Benzenoids
1	20.0151	-1.50566	Benzenoids
1	19.7802	2.00398	Carbohydrates and carbohydrate conjugates
1	18.0375	4.57257	Organoheterocyclic compounds
1	16.409	7.6805	Other
1	17.615	6.57566	Organoheterocyclic compounds
1	19.8428	3.50726	Benzenoids
1	19.1106	8.84531	Benzenoids
1	20.3134	5.67222	Benzenoids
1	20.0568	6.35825	Benzenoids
1	-2.73215	9.08823	Glycerophospholipids
1	11.4947	-0.843408	Glycerolipids
1	18.1675	-0.325722	Benzenoids
1	22.8995	3.6011	Benzenoids
1	11.7579	4.63182	Peptides
1	18.4852	-0.729518	Benzenoids
1	21.4549	5.84353	Benzenoids
1	21.3586	4.22145	Amino acids, peptides, and analogues
1	16.6457	7.08837	Amino acids, peptides, and analogues
1	15.7809	6.66134	Organoheterocyclic compounds
1	20.8142	7.47848	Benzenoids
1	21.1885	5.71022	Benzenoids
1	19.2147	-0.854878	Benzenoids
1	18.5458	3.61504	Triterpenoids
1	17.7958	-1.70392	Amino acids, peptides, and analogues
1	22.1537	5.50511	Amino acids, peptides, and analogues
1	18.0868	5.04824	Prenol lipids
1	-1.47365	8.54613	Glycerophospholipids
1	19.2098	8.42555	Benzenoids
1	19.8963	4.73605	Amino acids, peptides, and analogues
1	21.3252	6.81202	Benzenoids
1	21.1875	9.12835	Benzenoids
1	14.3349	1.11782	Glycerophospholipids
1	20.7407	3.33907	Benzenoids
1	24.322	4.7478	Peptides
1	18.4902	9.359	Organosulfur compounds
1	-3.49212	9.36916	Glycerophospholipids
1	22.9615	5.21315	Amino acids, peptides, and analogues
1	18.1813	-0.477494	Benzenoids
1	19.6977	-0.396466	Triterpenoids
1	17.7406	2.04981	Steroids and steroid derivatives
1	16.5888	1.51102	Other
1	21.4233	3.84007	Amino acids, peptides, and analogues
1	19.4893	6.59401	Benzenoids
1	23.6886	4.96516	Amino acids, peptides, and analogues
1	16.4475	6.91464	Amino acids, peptides, and analogues
1	17.8357	4.22116	Amines
1	22.3144	5.49271	Benzenoids
1	11.4333	4.75076	Amino acids, peptides, and analogues
1	18.7277	-0.45773	Amino acids, peptides, and analogues
1	23.3143	4.1217	Benzenoids
1	18.4558	5.63814	Amino acids, peptides, and analogues
1	23.0452	7.99705	Benzenoids
1	15.6489	9.89119	Amino acids, peptides, and analogues
1	17.1942	6.37187	Organosulfur compounds
1	20.416	5.67181	Benzenoids
1	21.723	5.31035	Benzenoids
1	21.1354	2.76161	Benzenoids
1	10.873	-0.824481	Glycerolipids
1	15.6305	0.64287	Amino acids, peptides, and analogues
1	16.9174	7.73558	Azoles
1	18.0742	0.822724	Benzenoids
1	17.794	2.38562	Steroids and steroid derivatives
1	17.8861	1.98453	Triterpenoids
1	23.4202	4.92575	Amino acids, peptides, and analogues
1	16.4654	6.7681	Organoheterocyclic compounds
1	11.7772	-0.520122	Glycerolipids
1	14.4453	0.0620466	Glycerolipids
1	-3.85	9.55867	Glycerophospholipids
1	21.3874	6.4787	Benzenoids
1	21.3892	3.95138	Amino acids, peptides, and analogues
1	20.3969	-1.17704	Steroids and steroid derivatives
1	22.0482	6.35576	Benzenoids
1	21.0002	1.6548	Amino acids, peptides, and analogues
1	17.9542	3.8539	Fatty Acyls
1	-1.72359	8.66014	Glycerophospholipids
1	22.6357	5.10415	Benzenoids
1	24.0277	3.18934
1	22.6264	3.1792	Benzenoids
1	19.3884	2.42132	Organoheterocyclic compounds
1	21.1697	4.83082	Benzenoids
1	20.6264	6.93723	Amino acids, peptides, and analogues
1	11.6358	-0.645891	Glycerolipids
1	23.918	3.12654	Benzenoids
1	14.0122	0.941621	Glycerophospholipids
1	-3.76847	9.5086	Glycerophospholipids
1	17.8827	8.16901	Organoheterocyclic compounds
1	21.5419	5.43535	Benzenoids
1	21.8753	4.94965	Benzenoids
1	19.2063	8.26495	Benzenoids
1	16.6028	1.49367	Other
1	18.4308	-0.320005	Benzenoids
1	18.6971	4.02973	Prenol lipids
1	17.8283	-1.94486	Benzenoids
1	22.6158	6.63192	Benzenoids
1	19.9448	-0.627529	Benzenoids
1	16.9117	7.67467	Azoles
1	22.1275	4.65638	Amino acids, peptides, and analogues
1	23.1924	3.51027	Amino acids, peptides, and analogues
1	23.0096	8.84936	Benzenoids
1	17.2559	6.68695	Amines
1	21.895	5.58239	Benzenoids
1	20.0606	1.00885	Benzenoids
1	20.5585	3.80698	Benzenoids
1	14.448	1.18188	Amino acids, peptides, and analogues
1	23.0756	4.57774	Benzenoids
1	20.1632	1.82903	Benzenoids
1	17.2775	8.09702	Azoles
1	18.8736	1.6458	Peptides
1	20.4933	6.42684	Amino acids, peptides, and analogues
1	18.0894	1.33681	Triterpenoids
1	18.8959	3.21395	Triterpenoids
1	18.6033	4.57916	Prenol lipids
1	17.7838	1.84258	Other
1	17.8654	3.59672	Fatty Acyls
1	14.0153	1.03518	Glycerophospholipids
1	18.9245	3.5657	Organoheterocyclic compounds
1	21.1152	9.12484	Benzenoids
1	17.732	1.77564	Steroids and steroid derivatives
1	22.5755	2.90722	Amino acids, peptides, and analogues
1	22.5538	6.89079	Azoles
1	19.0178	3.20354	Fatty Acyls
1	22.4678	2.81877	Amino acids, peptides, and analogues
1	20.5068	6.0676	Benzenoids
1	16.9005	8.55439	Organoheterocyclic compounds
1	24.2371	4.16453	Amino acids, peptides, and analogues
1	20.9453	3.28149	Benzenoids
1	14.2967	1.06789	Amino acids, peptides, and analogues
1	23.6654	5.09675	Peptides
1	19.4537	8.27783	Benzenoids
1	18.5475	1.20492	Steroids and steroid derivatives
1	21.2136	5.7425	Benzenoids
1	20.294	1.74873	Benzenoids
1	21.8431	2.59959	Benzenoids
1	22.1102	6.58783	Trialkylamines
1	18.6851	-0.57963	Amino acids, peptides, and analogues
1	19.7601	7.12413	Amino acids, peptides, and analogues
1	18.63	4.25828	Prenol lipids
1	18.1751	-1.43591	Benzenoids
1	19.3476	7.05917	Benzenoids
1	20.2598	3.81366	Benzenoids
1	19.7468	3.68196	Amino acids, peptides, and analogues
1	16.0366	7.61019	Other
1	20.4595	8.00069	Benzenoids
1	23.1099	4.04235	Benzenoids
1	23.6543	4.69096	Benzenoids
1	18.3289	6.41322	Amino acids, peptides, and analogues
1	22.2268	2.97317	Benzenoids
1	-1.81728	8.72061	Glycerophospholipids
1	-3.4341	9.21878	Glycerophospholipids
1	18.8109	2.18971	Fatty Acyls
1	20.6893	5.24869	Benzenoids
1	21.6332	6.01127	Benzenoids
1	22.0915	3.99074	Benzenoids
1	22.1401	8.68767	Benzenoids
1	17.1742	6.89048	Organosulfur compounds
1	17.3973	5.84532	Fatty Acyls
1	13.678	1.2699	Glycerophospholipids
1	21.2256	1.87752	Benzenoids
1	19.395	2.83385	Organoheterocyclic compounds
1	20.8391	1.06211	Steroids and steroid derivatives
1	19.7755	4.80306	Benzenoids
1	22.2558	7.04727	Benzenoids
1	17.8672	-0.865579	Amino acids, peptides, and analogues
1	20.2356	4.58269	Benzenoids
1	17.3515	5.88829	Other
1	18.0962	5.08853	Organoheterocyclic compounds
1	12.2142	-0.885842	Glycerolipids
1	22.4989	6.27337	Amino acids, peptides, and analogues
1	19.3781	7.74418	Benzenoids
1	20.2448	3.95225	Benzenoids
1	20.241	0.916732	Benzenoids
1	22.437	4.26805	Benzenoids
1	22.9057	4.03982	Benzenoids
1	16.6239	5.74076	Fatty Acyls
1	19.6235	6.82191	Benzenoids
1	19.4549	6.87884	Benzenoids
1	22.036	2.61346	Benzenoids
1	17.5528	6.046	Fatty Acyls
1	16.4387	9.26953	Carbohydrates and carbohydrate conjugates
1	19.808	-0.116963	Amino acids, peptides, and analogues
1	21.2004	5.53419	Benzenoids
1	18.9267	3.11892	Carbohydrates and carbohydrate conjugates
1	17.797	1.54179	Benzenoids
1	21.9627	5.07609	Amino acids, peptides, and analogues
1	-3.32051	9.32367	Glycerophospholipids
1	23.8019	3.7723	Amino acids, peptides, and analogues
1	17.0951	8.08729	Diazines
1	20.4014	-1.18258	Triterpenoids
1	21.9781	3.65381	Benzenoids
1	17.912	2.04572	Triterpenoids
1	13.4321	-0.34208	Glycerolipids
1	21.5798	4.48043	Benzenoids
1	16.3179	9.15408	Diazines
1	18.9568	3.28694	Organoheterocyclic compounds
1	17.1783	6.2995	Other
1	17.3106	7.53963	Azoles
1	19.4007	7.29663	Benzenoids
1	18.6136	-1.43087	Benzenoids
1	19.0212	3.58081	Organoheterocyclic compounds
1	22.0459	5.07333	Benzenoids
1	19.631	2.71288	Benzenoids
1	19.9463	0.542733	Carbohydrates and carbohydrate conjugates
1	20.6339	5.16001	Benzenoids
1	18.9975	3.2683	Carbohydrates and carbohydrate conjugates
1	20.4014	6.61912	Benzenoids
1	22.1197	3.61689	Benzenoids
1	15.9487	7.62103	Other
1	14.0084	0.850412	Glycerophospholipids
1	19.8746	5.20967	Benzenoids
1	16.4038	6.64975	Organoheterocyclic compounds
1	17.1784	6.37542	Other
1	21.9496	5.90567	Benzenoids
1	17.9717	5.221	Prenol lipids
1	18.0312	0.375971	Benzenoids
1	18.578	3.67144	Fatty Acyls
1	19.2706	2.6913	Carbohydrates and carbohydrate conjugates
1	14.3267	0.0663783	Sphingolipids
1	11.0942	-0.692961	Glycerolipids
1	20.7634	5.16225	Benzenoids
1	20.7127	5.18222	Benzenoids
1	17.1082	7.46934	Trialkylamines
1	18.0447	5.69673	Amino acids, peptides, and analogues
1	23.4051	5.12491	Amino acids, peptides, and analogues
1	17.9722	0.168312	Triterpenoids
1	18.1593	1.66542	Benzenoids
1	20.7282	3.58832	Benzenoids
1	20.1199	6.10501	Amino acids, peptides, and analogues
1	22.3599	6.23467	Benzenoids
1	22.5264	6.91428	Amino acids, peptides, and analogues
1	19.1892	7.99333	Benzenoids
1	15.9926	7.71678	Organosulfur compounds
1	18.3263	6.03261	Amino acids, peptides, and analogues
1	20.9048	5.12068	Benzenoids
1	21.957	5.02004	Benzenoids
1	13.7957	-0.221926	Glycerolipids
1	13.9016	0.896022	Amino acids, peptides, and analogues
1	23.0968	6.2223	Amino acids, peptides, and analogues
1	21.2792	5.00968	Benzenoids
1	20.0487	2.44864	Glycerolipids
1	20.3999	-1.14202	Triterpenoids
1	22.3573	4.91059	Benzenoids
1	22.7041	4.60745	Benzenoids
1	17.8586	6.55358	Amino acids, peptides, and analogues
1	20.8412	5.29528	Benzenoids
1	14.3389	0.203068	Sphingolipids
1	19.8373	2.38058	Benzenoids
1	20.6709	4.81058	Amino acids, peptides, and analogues
1	22.7887	3.62578	Benzenoids
1	21.4136	1.01485	Benzenoids
1	20.368	6.50799	Amino acids, peptides, and analogues
1	18.3409	2.88118	Trialkylamines
1	22.087	8.60551	Benzenoids
1	-2.29269	9.02415	Glycerophospholipids
1	21.9444	6.64933	Organoheterocyclic compounds
1	17.8792	2.12463	Triterpenoids
1	22.5607	8.62594	Benzenoids
1	19.3518	7.23902	Benzenoids
1	21.5192	1.31738	Benzenoids
1	16.8359	7.15974	Amino acids, peptides, and analogues
1	18.4801	5.68945	Fatty Acyls
1	23.298	4.45318	Benzenoids
1	15.8794	6.59187	Other
1	20.8196	6.87747	Amino acids, peptides, and analogues
1	16.8059	6.52921	Other
1	19.5026	8.34586	Benzenoids
1	18.0082	8.22911	Organoheterocyclic compounds
1	23.3783	5.57739	Amino acids, peptides, and analogues
1	22.7948	4.07413	Amino acids, peptides, and analogues
1	22.792	3.17363	Amino acids, peptides, and analogues
1	21.5026	6.59728	Benzenoids
1	20.5714	3.33429	Benzenoids
1	20.4437	2.12121	Benzenoids
1	21.6889	4.71902	Benzenoids
1	24.2946	4.4791	Amino acids, peptides, and analogues
1	17.7953	1.63834	Triterpenoids
1	17.8672	1.80898	Triterpenoids
1	17.1174	7.12466	Amino acids, peptides, and analogues
1	21.8008	5.01982	Benzenoids
1	18.8604	3.81926	Benzenoids
1	17.9071	8.12648	Organoheterocyclic compounds
1	20.625	6.59645	Benzenoids
1	17.9279	1.47747	Triterpenoids
1	16.2678	7.25199	Fatty Acyls
1	22.8731	6.18168	Benzenoids
1	21.6228	4.42973	Benzenoids
1	21.0577	7.50979	Benzenoids
1	22.7073	3.15329	Benzenoids
1	22.2334	4.7658	Amino acids, peptides, and analogues
1	19.1032	7.58727	Benzenoids
1	20.1183	4.14285	Benzenoids
1	19.2696	8.20497	Benzenoids
1	17.1226	8.4129	Azoles
1	11.9212	-0.951445	Glycerolipids
1	12.4011	-0.785105	Glycerolipids
1	20.2069	2.23575	Benzenoids
1	20.4544	8.57742	Benzenoids
1	21.4614	3.77603	Amino acids, peptides, and analogues
1	18.661	2.97069	Fatty Acyls
1	22.8376	5.29364	Benzenoids
1	23.2048	4.5911	Amino acids, peptides, and analogues
1	17.8958	3.35995	Fatty Acyls
1	20.662	3.19379	Benzenoids
1	17.8018	-2.00754	Amino acids, peptides, and analogues
1	20.8126	6.60536	Benzenoids
1	-4.68346	9.62339	Glycerophospholipids
1	19.7325	7.50372	Benzenoids
1	20.5197	8.49977	Benzenoids
1	21.1527	5.68797	Amino acids, peptides, and analogues
1	19.096	7.17793	Benzenoids
1	20.3849	-1.12488	Triterpenoids
1	17.6083	5.57083	Fatty Acyls
1	24.0007	3.67953	Benzenoids
1	17.3172	5.62934	Fatty Acyls
1	17.8107	1.83745	Triterpenoids
1	21.3255	0.91419	Benzenoids
1	17.7912	7.891	Trialkylamines
1	15.9913	7.57276	Other
1	17.7178	7.4478	Organoheterocyclic compounds
1	16.5372	7.45306	Other
1	16.3763	9.37373	Carbohydrates and carbohydrate conjugates
1	20.4208	-1.55411	Triterpenoids
1	16.9665	7.36264	Organosulfur compounds
1	22.0179	6.16193	Amino acids, peptides, and analogues
1	17.903	-0.251126	Amino acids, peptides, and analogues
1	23.88	3.43775	Amino acids, peptides, and analogues
1	20.4695	1.77796	Benzenoids
1	20.6864	5.42414	Benzenoids
1	11.4606	-0.628341	Glycerolipids
1	21.5803	6.17377	Benzenoids
1	19.0817	-0.708136	Benzenoids
1	16.6064	6.4691	Carbohydrates and carbohydrate conjugates
1	18.4758	-0.124823	Benzenoids
1	20.7853	3.24419	Benzenoids
1	-2.18007	8.93327	Glycerophospholipids
1	22.3258	6.59416	Benzenoids
1	19.9291	5.06278	Benzenoids
1	19.9866	-0.738746	Carbohydrates and carbohydrate conjugates
1	20.2537	8.20605	Benzenoids
1	19.6213	8.18025	Benzenoids
1	22.0934	3.52162	Amino acids, peptides, and analogues
1	23.3637	4.90255	Amino acids, peptides, and analogues
1	19.9455	7.74931	Benzenoids
1	12.1446	-0.943177	Glycerolipids
1	20.3993	3.88544	Benzenoids
1	16.7224	5.69215	Amino acids, peptides, and analogues
1	21.8436	5.95005	Amino acids, peptides, and analogues
1	19.6343	6.71169	Benzenoids
1	18.8746	1.41106	Benzenoids
1	20.9767	1.71127	Benzenoids
1	-2.72071	9.1285	Glycerophospholipids
1	18.4281	3.32363	Steroids and steroid derivatives
1	21.3237	4.54732	Benzenoids
1	17.8353	4.53859	Organoheterocyclic compounds
1	11.1743	4.79038	Peptides
1	17.8906	-1.70603	Benzenoids
1	-3.74473	9.48919	Glycerophospholipids
1	18.927	1.10262	Triterpenoids
1	17.9387	5.26857	Prenol lipids
1	18.3995	1.15253	Triterpenoids
1	15.2882	-0.531115	Carbohydrates and carbohydrate conjugates
1	21.8817	1.2354	Amino acids, peptides, and analogues
1	22.3156	3.44344	Benzenoids
1	23.5011	2.973	Amino acids, peptides, and analogues
1	20.3334	2.283	Benzenoids
1	21.4966	1.20912	Benzenoids
1	22.2893	3.43228	Amino acids, peptides, and analogues
1	17.9402	1.44979	Triterpenoids
1	18.1756	6.38894	Amino acids, peptides, and analogues
1	-3.26137	9.31997	Glycerophospholipids
1	19.1691	8.24943	Benzenoids
1	12.788	4.98483	Amino acids, peptides, and analogues
1	22.789	6.45789	Diazines
1	20.3362	3.89761	Benzenoids
1	17.9918	-1.26204	Amino acids, peptides, and analogues
1	20.8531	4.68041	Benzenoids
1	21.6758	7.31212	Benzenoids
1	22.9689	4.71888	Benzenoids
1	20.6522	5.15181	Benzenoids
1	23.0387	3.61648	Amino acids, peptides, and analogues
1	19.9453	-0.97528	Benzenoids
1	13.77	-0.244709	Glycerolipids
1	22.9937	4.47081	Benzenoids
1	-3.61085	9.37283	Glycerophospholipids
1	21.0548	9.15472	Organoheterocyclic compounds
1	16.8646	6.52987	Amino acids, peptides, and analogues
1	20.217	1.77851	Benzenoids
1	16.8479	6.69763	Other
1	19.8181	3.11996	Benzenoids
1	19.1663	3.10352	Organoheterocyclic compounds
1	22.9709	6.25291	Diazines
1	-4.70642	9.63215	Glycerophospholipids
1	13.9438	0.732037	Amino acids, peptides, and analogues
1	19.7097	6.0992	Benzenoids
1	16.9199	7.42663	Trialkylamines
1	22.3359	4.26081	Benzenoids
1	20.1246	7.97416	Benzenoids
1	11.9153	4.7886	Peptides
1	17.2011	6.26062	Other
1	18.4955	3.6496	Benzenoids
1	22.3411	4.75003	Benzenoids
1	21.0474	3.61347	Benzenoids
1	17.2563	6.82212	Organoheterocyclic compounds
1	18.4148	4.98889	Other
1	19.1375	2.48116	Fatty Acyls
1	19.7965	3.68975	Benzenoids
1	19.5425	-0.372118	Carbohydrates and carbohydrate conjugates
1	20.5609	7.49298	Benzenoids
1	21.0013	3.36844	Benzenoids
1	19.1498	8.1187	Benzenoids
1	19.3615	4.02305	Benzenoids
1	20.7842	7.8027	Benzenoids
1	20.7001	3.39136	Benzenoids
1	18.4184	0.844701	Amino acids, peptides, and analogues
1	18.7096	1.5318	Amino acids, peptides, and analogues
1	21.6088	4.51295	Benzenoids
1	-3.50617	9.38734	Glycerophospholipids
1	17.8347	1.73896	Triterpenoids
1	23.1754	4.98689	Amino acids, peptides, and analogues
1	17.7222	-1.19657	Benzenoids
1	20.3558	2.23918	Benzenoids
1	18.2883	-1.5887	Amino acids, peptides, and analogues
1	19.6331	6.64086	Benzenoids
1	17.9204	-0.167977	Benzenoids
1	19.2028	-0.856261	Benzenoids
1	20.9071	4.91806	Benzenoids
1	19.1114	3.19414	Organoheterocyclic compounds
1	19.0007	2.95672	Fatty Acyls
1	11.9815	-0.87549	Glycerolipids
1	23.3043	5.21289	Benzenoids
1	21.477	2.88296	Benzenoids
1	21.2628	3.2835	Benzenoids
1	16.3144	6.93686	Other
1	18.8046	-0.326567	Amino acids, peptides, and analogues
1	20.9969	1.25126	Benzenoids
1	22.5816	5.58073	Benzenoids
1	22.4446	3.36012	Benzenoids
1	21.2462	5.53622	Benzenoids
1	17.0428	8.55869	Organoheterocyclic compounds
1	17.9428	-1.02418	Amino acids, peptides, and analogues
1	21.2483	5.32167	Benzenoids
1	16.3014	6.44306	Carbohydrates and carbohydrate conjugates
1	11.2108	-0.607287	Glycerolipids
1	18.4458	6.73202	Amino acids, peptides, and analogues
1	15.7919	6.54657	Carbohydrates and carbohydrate conjugates
1	23.4782	4.30155	Benzenoids
1	23.3765	5.67479	Amino acids, peptides, and analogues
1	19.0632	8.83519	Organoheterocyclic compounds
1	18.0579	6.20935	Organoheterocyclic compounds
1	20.4756	2.17871	Benzenoids
1	20.2089	-0.890579	Triterpenoids
1	19.3981	1.76968	Benzenoids
1	22.05	7.17009	Benzenoids
1	16.7396	9.2002	Carbohydrates and carbohydrate conjugates
1	-1.49005	8.54429	Glycerophospholipids
1	22.1762	6.80672	Azoles
1	21.2207	6.9544	Amino acids, peptides, and analogues
1	20.2382	7.76789	Benzenoids
1	22.0229	5.73051	Benzenoids
1	19.9539	4.79201	Benzenoids
1	17.1515	6.50955	Organoheterocyclic compounds
1	11.6779	4.76857	Peptides
1	21.0686	6.39904	Benzenoids
1	19.2128	-0.952876	Benzenoids
1	20.5017	7.91782	Benzenoids
1	-3.4526	9.37779	Glycerophospholipids
1	19.3079	2.93625	Benzenoids
1	20.3065	6.50141	Benzenoids
1	22.4641	6.18993	Organoheterocyclic compounds
1	18.0874	3.88758	Organoheterocyclic compounds
1	20.83	7.40488	Benzenoids
1	20.5124	2.22731	Benzenoids
1	21.048	0.925633	Benzenoids
1	24.3147	3.87706	Organoheterocyclic compounds
1	19.1018	1.67524	Organoheterocyclic compounds
1	20.0984	8.81475	Benzenoids
1	20.1806	-0.867044	Triterpenoids
1	10.9676	-0.69927	Glycerolipids
1	19.7694	7.39762	Benzenoids
1	22.6222	4.97653	Benzenoids
1	16.5719	7.12653	Amines
1	21.3329	6.2931	Benzenoids
1	20.7011	3.51238	Benzenoids
1	18.4194	3.76301	Prenol lipids
1	22.5277	5.96764	Amino acids, peptides, and analogues
1	20.0912	4.46645	Benzenoids
1	19.6319	5.98989	Benzenoids
1	19.44	6.80969	Benzenoids
1	23.3333	4.90023	Benzenoids
1	22.841	4.04659	Amino acids, peptides, and analogues
1	14.3027	1.09124	Amino acids, peptides, and analogues
1	21.8052	1.18046	Amino acids, peptides, and analogues
1	11.3958	-0.953646	Glycerolipids
1	22.9706	5.91843	Benzenoids
1	17.274	8.30976	Diazines
1	18.6651	3.47305	Prenol lipids
1	21.425	5.81118	Amino acids, peptides, and analogues
1	19.8504	4.03945	Benzenoids
1	18.8633	2.23657	Fatty Acyls
1	22.9283	6.41202	Benzenoids
1	17.859	1.62239	Triterpenoids
1	22.6118	3.09493	Benzenoids
1	-1.83548	8.73204	Glycerophospholipids
1	19.0049	3.15366	Fatty Acyls
1	20.7864	3.25846	Benzenoids
1	15.6911	0.842847	Glycerolipids
1	21.0286	6.78703	Amino acids, peptides, and analogues
1	16.9553	6.46824	Fatty Acyls
1	16.6711	6.70017	Other
1	24.538	4.54396	Peptides
1	20.1675	3.35976	Benzenoids
1	17.0464	6.37853	Other
1	20.2287	-1.87855	Triterpenoids
1	16.5801	7.37284	Organoheterocyclic compounds
1	21.1028	6.73397	Benzenoids
1	-3.76954	9.42962	Glycerophospholipids
1	18.5131	3.61793	Benzenoids
1	22.7931	8.68142	Benzenoids
1	20.9174	6.93165	Amino acids, peptides, and analogues
1	-3.08219	9.26126	Glycerophospholipids
1	20.1728	2.58453	Amino acids, peptides, and analogues
1	23.4061	4.24957	Amino acids, peptides, and analogues
1	22.7411	4.96198	Amino acids, peptides, and analogues
1	21.3633	3.8196	Amino acids, peptides, and analogues
1	-3.49211	9.39252	Glycerophospholipids
1	17.2375	6.78081	Trialkylamines
1	18.3065	7.91812
1	20.2713	8.06108	Benzenoids
1	18.1069	3.82568	Fatty Acyls
1	18.8885	3.04527	Organoheterocyclic compounds
1	21.3416	3.90901	Amino acids, peptides, and analogues
1	19.8525	4.68374	Benzenoids
1	11.6643	4.7725	Amino acids, peptides, and analogues
1	22.3416	6.31206	Amino acids, peptides, and analogues
1	23.3397	4.55253	Benzenoids
1	22.5301	6.24598	Amino acids, peptides, and analogues
1	23.3687	4.43222	Peptides
1	22.7129	5.16918	Amino acids, peptides, and analogues
1	23.7556	4.71986	Benzenoids
1	16.3447	7.66108	Organoheterocyclic compounds
1	20.3155	2.07986	Benzenoids
1	18.891	2.78254	Benzenoids
1	20.8779	0.642785	Benzenoids
1	18.1235	7.67629	Amino acids, peptides, and analogues
1	17.9006	-1.38585	Steroids and steroid derivatives
1	17.9931	-0.160777	Benzenoids
1	20.6333	4.3549	Benzenoids
1	22.278	4.05353	Benzenoids
1	20.9346	1.25439	Benzenoids
1	16.5767	7.59579	Other
1	14.1625	-0.0716754	Glycerolipids
1	22.9875	5.58242	Benzenoids
1	17.2129	7.91636	Amino acids, peptides, and analogues
1	18.231	1.95812	Amino acids, peptides, and analogues
1	20.5797	4.14283	Benzenoids
1	18.4753	9.20762	Other
1	20.1601	1.37395	Benzenoids
1	16.3851	6.75007	Organoheterocyclic compounds
1	22.417	4.99961	Amino acids, peptides, and analogues
1	-2.03268	8.83083	Glycerophospholipids
1	12.0834	4.84427	Peptides
1	15.8686	7.73852	Other
1	21.6142	4.70157	Benzenoids
1	11.2552	-0.865482	Glycerolipids
1	17.244	8.38494	Azoles
1	22.2374	5.11889	Amino acids, peptides, and analogues
1	21.844	2.63021	Benzenoids
1	19.6497	2.52021	Carbohydrates and carbohydrate conjugates
1	22.8919	5.99394	Amino acids, peptides, and analogues
1	22.5714	8.27395	Benzenoids
1	19.8895	-0.472393	Benzenoids
1	22.7528	6.00737	Amino acids, peptides, and analogues
1	20.9451	5.46225	Benzenoids
1	17.851	3.86021	Fatty Acyls
1	20.647	5.36702	Benzenoids
1	22.6144	3.31736	Benzenoids
1	21.0629	6.65512	Benzenoids
1	20.294	-1.0281	Steroids and steroid derivatives
1	20.3701	2.19448	Benzenoids
1	20.1549	4.93991	Benzenoids
1	18.3943	3.15092	Steroids and steroid derivatives
1	16.325	9.20846	Diazines
1	16.5134	6.86844	Other
1	20.5087	3.93642	Benzenoids
1	18.926	2.98984	Fatty Acyls
1	20.5861	3.15341	Benzenoids
1	16.3895	7.97385	Organoheterocyclic compounds
1	22.5205	4.2941	Benzenoids
1	18.0258	2.11011	Benzenoids
1	11.6401	-0.913448	Glycerolipids
1	21.5827	6.52848	Amino acids, peptides, and analogues
1	23.0516	3.38651	Amino acids, peptides, and analogues
1	23.5174	5.22102	Amino acids, peptides, and analogues
1	22.4456	6.4457	Benzenoids
1	21.3249	5.58075	Benzenoids
1	20.1079	7.11562	Benzenoids
1	17.4093	8.38769	Azoles
1	17.3181	6.88711	Organoheterocyclic compounds
1	16.3868	7.062	Other
1	19.6129	-0.792022	Amino acids, peptides, and analogues
1	19.8585	0.326524	Amino acids, peptides, and analogues
1	21.0207	2.04351	Benzenoids
1	22.4435	8.52206	Benzenoids
1	20.5497	4.27616	Benzenoids
1	22.7794	5.86418	Benzenoids
1	19.8789	-0.560391	Benzenoids
1	21.0877	3.43815	Benzenoids
1	19.7471	8.07033	Benzenoids
1	20.4835	1.84695	Benzenoids
1	11.6143	4.76296	Peptides
1	21.3911	5.55581	Amino acids, peptides, and analogues
1	21.4959	8.97602	Benzenoids
1	-2.84095	9.15276	Glycerophospholipids
1	17.0682	8.43762	Organoheterocyclic compounds
1	11.8181	-1.07878	Glycerolipids
1	21.6414	5.51023	Benzenoids
1	17.1162	6.26837	Other
1	-3.40956	9.33538	Glycerophospholipids
1	21.5319	1.29378	Benzenoids
1	22.3078	6.16978	Amino acids, peptides, and analogues
1	22.4055	6.96941	Benzenoids
1	16.4983	7.70662	Amino acids, peptides, and analogues
1	24.3101	4.83661	Peptides
1	12.2059	4.81287	Peptides
1	23.6711	4.92989	Amino acids, peptides, and analogues
1	22.8695	8.7908	Benzenoids
1	20.1429	2.04261	Benzenoids
1	19.7542	7.33834	Benzenoids
[truncated: 88,001 more rows]

## Sheet: Figure 3
x	y	ClassyFire label
-1.27167	3.8563	Organoheterocyclic compounds
1.61961	11.172	Benzenoids
-0.846217	2.49879	Other
7.90139	4.10903	Triterpenoids
-2.45833	7.28864	Amino acids, peptides, and analogues
5.5683	6.87907	Benzenoids
3.88926	6.72628	Fatty Acyls
-0.115769	5.04008	Amino acids, peptides, and analogues
1.7817	8.82678	Benzenoids
0.854911	4.35866	Other
-1.73613	8.64861	Benzenoids
3.98276	5.4223	Organoheterocyclic compounds
-1.88488	5.02105	Organoheterocyclic compounds
0.871893	7.73304	Benzenoids
2.33017	11.3216	Amino acids, peptides, and analogues
2.37425	11.4084	Benzenoids
2.85909	8.39044	Benzenoids
0.1171	7.76114	Benzenoids
6.49434	5.24605	Steroids and steroid derivatives
3.63315	6.58413	Organoheterocyclic compounds
1.02001	10.0141	Amino acids, peptides, and analogues
1.17125	11.7452	Amino acids, peptides, and analogues
0.566314	9.19325	Benzenoids
5.40561	6.18918	Triterpenoids
4.92772	8.53594	Benzenoids
-0.678307	6.62584	Benzenoids
3.60392	6.64646	Fatty Acyls
-2.64497	6.6496	Benzenoids
-1.80082	4.08154	Fatty Acyls
-0.271682	6.98282	Benzenoids
-2.44481	4.77245	Diazines
3.44286	10.2476	Amino acids, peptides, and analogues
6.59687	6.02798	Benzenoids
8.96993	3.68515	Sphingolipids
1.5152	8.95358	Benzenoids
3.58558	5.91025	Benzenoids
0.286594	3.51485	Other
2.30116	4.88464	Organoheterocyclic compounds
5.09675	10.0072	Benzenoids
1.02444	10.0417	Benzenoids
2.0983	5.22009	Organoheterocyclic compounds
1.43161	9.99967	Benzenoids
1.3163	4.62704	Fatty Acyls
1.82671	10.7725	Amino acids, peptides, and analogues
0.503308	13.5187	Peptides
8.99332	9.97633	Amino acids, peptides, and analogues
1.85874	10.8345	Benzenoids
2.64985	5.08367	Organoheterocyclic compounds
0.550927	7.9843	Benzenoids
7.93374	4.14139	Triterpenoids
6.34083	3.81214	Glycerolipids
-0.0359025	10.8864	Amino acids, peptides, and analogues
3.40503	8.9369	Benzenoids
3.00082	8.82303	Benzenoids
2.07252	10.5883	Benzenoids
-1.37663	7.38112	Benzenoids
3.81239	5.37755	Organoheterocyclic compounds
6.60443	5.26794	Triterpenoids
-0.0636842	4.46842	Carbohydrates and carbohydrate conjugates
2.44171	10.231	Benzenoids
2.28994	6.8095	Benzenoids
-3.87611	10.1791	Benzenoids
-0.898386	2.79671	Other
-1.89005	9.41046	Benzenoids
1.12988	11.7368	Benzenoids
0.80058	10.0718	Benzenoids
7.01219	6.55389	Fatty Acyls
6.88847	9.95242	Benzenoids
-1.51157	8.01745	Amino acids, peptides, and analogues
0.558587	4.98435	Carbohydrates and carbohydrate conjugates
0.3879	7.71918	Benzenoids
4.38192	6.19568	Steroids and steroid derivatives
0.120266	10.333	Benzenoids
-1.34465	9.59143	Benzenoids
-1.13213	7.69168	Benzenoids
0.349992	11.593	Benzenoids
-1.40013	4.4894	Organoheterocyclic compounds
1.2992	8.13275	Benzenoids
0.355971	10.7705	Amino acids, peptides, and analogues
1.10525	5.49832	Fatty Acyls
5.36877	9.90306	Benzenoids
-3.34628	9.16439	Amino acids, peptides, and analogues
-2.35486	6.81509	Benzenoids
-0.298833	3.96972	Amino acids, peptides, and analogues
3.26813	8.66368	Benzenoids
0.930827	7.1735	Benzenoids
-1.54715	4.05753	Diazines
-1.35106	6.15154	Benzenoids
-0.691535	7.95083	Amino acids, peptides, and analogues
1.77302	9.45471	Benzenoids
-0.225198	11.4172	Benzenoids
3.2576	9.39799	Benzenoids
-0.938105	7.64386	Benzenoids
-2.61688	5.77289	Benzenoids
2.09451	10.9195	Benzenoids
-0.52173	9.78281	Benzenoids
-1.48436	6.24447	Benzenoids
-0.124614	13.064	Peptides
-2.34651	4.03551	Organoheterocyclic compounds
1.44785	7.46085	Benzenoids
2.39835	10.8936	Benzenoids
-0.0389937	3.65194	Organoheterocyclic compounds
1.99148	12.5267	Benzenoids
0.621878	7.228	Benzenoids
-0.502926	4.28093	Trialkylamines
2.44668	7.2582	Benzenoids
1.24493	8.39123	Benzenoids
-0.870994	8.96535	Benzenoids
1.2628	11.086	Benzenoids
-0.944806	8.07397	Benzenoids
-0.309781	3.07973	Other
2.40669	10.009	Benzenoids
-0.0680219	10.6874	Diazines
-1.91089	5.73605	Benzenoids
3.73844	5.81793	Fatty Acyls
3.18791	8.86044	Benzenoids
-0.571113	4.30596	Trialkylamines
-1.55239	4.51874	Diazines
3.40343	6.05705	Prenol lipids
0.218501	9.81934	Amino acids, peptides, and analogues
5.78347	6.55417	Steroids and steroid derivatives
2.25152	12.1325	Amino acids, peptides, and analogues
5.45118	6.28922	Steroids and steroid derivatives
0.971609	10.6673	Amino acids, peptides, and analogues
1.54709	11.8365	Amino acids, peptides, and analogues
1.35393	7.3994	Benzenoids
2.86478	8.64915	Benzenoids
-1.01494	9.10018	Benzenoids
-1.27795	7.22491	Amino acids, peptides, and analogues
5.02637	5.381	Steroids and steroid derivatives
0.0964218	10.8818	Amino acids, peptides, and analogues
0.360169	9.20508	Benzenoids
-1.44036	7.01069	Benzenoids
-0.80302	3.4499	Trialkylamines
4.73628	6.00854	Fatty Acyls
-0.318651	4.29074	Amino acids, peptides, and analogues
-0.624261	3.18505	Amino acids, peptides, and analogues
-2.30519	7.19725	Benzenoids
0.965344	10.8338	Benzenoids
1.23227	11.949	Benzenoids
2.50838	8.19344	Benzenoids
-0.656977	10.0248
2.87765	8.61118	Benzenoids
2.40874	8.68877	Benzenoids
0.176371	10.4178	Benzenoids
-0.983301	3.47907	Amino acids, peptides, and analogues
3.60714	6.00044	Prenol lipids
0.892976	9.65292	Benzenoids
5.23016	6.55908	Steroids and steroid derivatives
-3.43055	10.1821	Benzenoids
2.1903	11.8691	Benzenoids
0.389901	6.98624	Benzenoids
0.887342	4.43601	Amines
-3.88499	10.6119	Benzenoids
-2.19836	4.28024	Diazines
0.183142	8.70296	Benzenoids
-0.545175	8.87713	Amino acids, peptides, and analogues
4.36793	8.47987	Benzenoids
-0.626968	8.79288	Amino acids, peptides, and analogues
3.89657	10.5027	Benzenoids
-0.835783	3.02696	Other
-0.759229	10.6543	Peptides
-0.796317	6.93751	Benzenoids
-1.00968	8.45938	Benzenoids
6.13851	9.11603	Amino acids, peptides, and analogues
-1.34625	8.39577	Benzenoids
-1.59344	8.25411	Benzenoids
-0.244869	3.25433	Other
-0.503751	9.6061	Organoheterocyclic compounds
2.93868	10.8225	Benzenoids
-1.35465	7.56712	Benzenoids
-1.22393	8.54208	Benzenoids
1.01775	9.87447	Amino acids, peptides, and analogues
-0.589912	10.8211	Azoles
1.66815	10.3384	Amino acids, peptides, and analogues
2.32416	8.65907	Benzenoids
1.23019	5.46745	Amino acids, peptides, and analogues
-0.610414	8.40033	Amino acids, peptides, and analogues
0.342632	4.36646	Fatty Acyls
0.71955	7.76627	Benzenoids
2.18597	11.3462	Benzenoids
-0.232448	10.305	Benzenoids
0.74125	9.57399	Benzenoids
-3.22028	9.21259	Benzenoids
0.740814	9.61285	Benzenoids
1.90949	5.9719	Carbohydrates and carbohydrate conjugates
1.95971	4.85111	Prenol lipids
2.52253	6.15687	Carbohydrates and carbohydrate conjugates
0.0196204	7.18956	Benzenoids
0.840116	10.3254	Benzenoids
-0.284251	3.70866	Amino acids, peptides, and analogues
1.96925	9.71531	Benzenoids
1.04214	8.59655	Amino acids, peptides, and analogues
3.5609	6.03692	Prenol lipids
0.570685	5.02354	Carbohydrates and carbohydrate conjugates
2.10288	12.4367	Amino acids, peptides, and analogues
6.79877	10.9732	Amino acids, peptides, and analogues
0.467338	11.2065	Amino acids, peptides, and analogues
3.04315	9.80083	Benzenoids
-0.396076	6.89191	Benzenoids
2.27721	4.8401	Prenol lipids
-3.2124	9.70166	Benzenoids
0.725236	10.8853	Amino acids, peptides, and analogues
2.37997	9.77677	Amino acids, peptides, and analogues
0.463873	10.7014	Benzenoids
-0.387849	3.29745	Other
-5.55453	5.62133	Amino acids, peptides, and analogues
3.36676	10.3072	Benzenoids
4.57826	5.43241	Organoheterocyclic compounds
-1.26519	8.00239	Benzenoids
-1.35976	8.00379	Amino acids, peptides, and analogues
2.10171	4.75148	Prenol lipids
-0.0304088	7.37696	Amino acids, peptides, and analogues
5.8924	5.22	Steroids and steroid derivatives
-0.733121	6.74953	Benzenoids
-1.28466	10.2923	Amino acids, peptides, and analogues
6.20056	9.84447	Amino acids, peptides, and analogues
2.30649	7.41036	Benzenoids
0.92661	9.36106	Benzenoids
1.84822	12.5348	Amino acids, peptides, and analogues
5.0105	5.26418	Organoheterocyclic compounds
3.37271	8.52083	Benzenoids
8.06804	9.23061	Benzenoids
0.344416	14.5254	Peptides
1.53011	11.3681	Amino acids, peptides, and analogues
6.52466	9.01498	Benzenoids
-1.04636	3.53042	Amino acids, peptides, and analogues
7.22232	6.68628	Organoheterocyclic compounds
4.82987	7.9965	Benzenoids
-1.8584	7.54048	Azoles
2.46119	5.06006	Organoheterocyclic compounds
-1.17331	7.39753	Benzenoids
-0.469492	9.80438	Benzenoids
-1.5768	8.2659	Benzenoids
1.75055	8.46123	Benzenoids
0.394288	6.90197	Benzenoids
5.09184	5.91789	Organoheterocyclic compounds
8.1309	3.86992	Triterpenoids
3.29336	10.0337	Amino acids, peptides, and analogues
6.41021	6.93295	Fatty Acyls
0.869807	11.5398	Amino acids, peptides, and analogues
-1.57403	8.28811	Benzenoids
8.34793	10.4843	Benzenoids
1.9774	11.9441	Benzenoids
1.59887	9.40135	Benzenoids
2.39573	7.36327	Benzenoids
5.69529	6.30295	Fatty Acyls
2.04307	4.67967	Organoheterocyclic compounds
0.475697	9.28709	Benzenoids
0.158608	13.0036	Peptides
-1.87136	4.86981	Organoheterocyclic compounds
5.03261	6.07772	Steroids and steroid derivatives
1.21025	8.35282	Benzenoids
2.08378	4.74307	Prenol lipids
2.29909	8.87605	Benzenoids
8.85729	3.33752	Steroids and steroid derivatives
2.25493	8.84312	Benzenoids
5.85977	8.9193	Benzenoids
3.80939	7.47203	Benzenoids
8.92172	10.0367	Amino acids, peptides, and analogues
-1.48722	4.06798	Azoles
4.19533	5.52083	Amino acids, peptides, and analogues
8.3697	4.60545
1.33725	11.6692	Amino acids, peptides, and analogues
0.850256	8.86098	Benzenoids
0.796069	11.709	Amino acids, peptides, and analogues
6.04615	5.94535	Prenol lipids
2.29376	5.81648	Carbohydrates and carbohydrate conjugates
-0.471772	6.53594	Benzenoids
1.1088	10.6148	Amino acids, peptides, and analogues
-2.02093	3.95533	Diazines
1.63632	4.53911	Other
0.875621	3.97134	Other
2.15355	10.4548	Amino acids, peptides, and analogues
3.66184	10.3196	Benzenoids
0.773277	9.05668	Benzenoids
2.78065	10.4367	Benzenoids
6.69453	6.60365	Fatty Acyls
0.309956	8.5078	Benzenoids
-0.480446	4.64105	Amino acids, peptides, and analogues
3.60563	8.22618	Benzenoids
0.767148	9.93826	Benzenoids
6.01257	6.41602	Glycerolipids
2.54178	6.17897	Carbohydrates and carbohydrate conjugates
3.55843	6.46154	Fatty Acyls
-1.91452	7.72178	Benzenoids
0.288759	10.3706	Benzenoids
1.15269	8.76267	Benzenoids
9.17642	10.0314	Amino acids, peptides, and analogues
-0.451024	9.02862	Benzenoids
5.61212	9.46691	Benzenoids
4.99885	8.51755	Benzenoids
1.55342	11.9305	Benzenoids
7.91377	4.80196	Amino acids, peptides, and analogues
1.42891	8.36623	Benzenoids
3.64287	6.0585	Organoheterocyclic compounds
0.234402	11.7853	Amino acids, peptides, and analogues
-1.58325	8.6249	Benzenoids
-0.50186	3.06227	Other
2.02103	6.83201	Benzenoids
1.81249	11.8363	Benzenoids
-0.866001	8.38829	Amino acids, peptides, and analogues
3.0785	6.1069	Fatty Acyls
-1.9822	3.96354	Diazines
1.30631	9.52599	Benzenoids
3.31842	10.795	Amino acids, peptides, and analogues
5.5147	10.1174	Benzenoids
-0.0825179	11.0889	Benzenoids
2.20937	7.74571	Benzenoids
7.86439	4.14266	Bile acids, alcohols and derivatives
7.9244	4.81937	Amino acids, peptides, and analogues
-0.196734	10.4914	Carbohydrates and carbohydrate conjugates
2.99868	12.1719	Amino acids, peptides, and analogues
-1.16178	7.16217	Benzenoids
1.43634	4.7763	Fatty Acyls
0.76093	9.48758	Benzenoids
0.615251	11.8225	Amino acids, peptides, and analogues
8.59218	3.32638	Triterpenoids
3.84903	9.02162	Benzenoids
-1.25223	7.20442	Benzenoids
2.34617	8.06522	Benzenoids
4.4807	5.99365	Azoles
2.87845	7.75531	Benzenoids
2.87164	8.1745	Benzenoids
2.16151	6.98565	Benzenoids
0.610529	3.94572	Amino acids, peptides, and analogues
3.59883	6.7758	Steroids and steroid derivatives
-0.729525	3.61269	Organoheterocyclic compounds
-0.410204	7.06728	Benzenoids
1.77094	10.8908	Amino acids, peptides, and analogues
0.584712	8.24089	Benzenoids
-0.344381	4.02722	Amino acids, peptides, and analogues
-3.16081	9.85749	Amino acids, peptides, and analogues
-0.575738	8.79297	Amino acids, peptides, and analogues
-1.04343	10.113	Amino acids, peptides, and analogues
-0.479193	3.16835	Organosulfur compounds
5.2153	5.99386	Organoheterocyclic compounds
-1.61719	4.81308	Organoheterocyclic compounds
1.1284	4.53565	Prenol lipids
5.84972	6.12656	Triterpenoids
7.5293	7.1804	Carbohydrates and carbohydrate conjugates
-0.651505	7.97557	Amino acids, peptides, and analogues
2.72737	10.9811	Benzenoids
1.71183	10.7367	Amino acids, peptides, and analogues
1.99672	6.85183	Benzenoids
2.4672	5.18107	Fatty Acyls
1.10353	8.37656	Benzenoids
0.492902	7.2453	Benzenoids
-0.0732591	3.22305	Other
5.57247	8.67652	Benzenoids
-4.96826	5.4585
2.02901	9.60569	Benzenoids
4.05243	7.05452	Benzenoids
0.0117203	10.0015	Benzenoids
-1.35729	3.20918	Amines
4.62208	6.89912	Organoheterocyclic compounds
-0.0809028	3.59982	Organoheterocyclic compounds
3.05721	8.87581	Benzenoids
5.3204	8.17189	Benzenoids
-0.944006	3.96756	Amines
-3.25885	9.79313	Benzenoids
3.67324	6.59879	Fatty Acyls
-1.90909	4.84785	Organoheterocyclic compounds
0.579808	7.71777	Benzenoids
6.42894	9.24879	Benzenoids
8.39662	4.5812	Carbohydrates and carbohydrate conjugates
3.08624	11.6752	Amino acids, peptides, and analogues
6.15804	6.54727	Fatty Acyls
4.06887	5.60198	Amino acids, peptides, and analogues
0.184796	10.9238	Amino acids, peptides, and analogues
-2.5536	6.82147	Organoheterocyclic compounds
8.30656	9.34365	Amino acids, peptides, and analogues
-0.963432	8.09183	Organoheterocyclic compounds
1.07243	10.7634	Amino acids, peptides, and analogues
0.0965489	14.0548	Peptides
2.27354	9.06953	Benzenoids
8.11361	3.9023	Carbohydrates and carbohydrate conjugates
-1.21526	7.04122	Benzenoids
3.68538	5.39788	Organoheterocyclic compounds
3.1062	12.1869	Amino acids, peptides, and analogues
5.74639	8.82298	Benzenoids
5.26445	9.95149	Benzenoids
0.477475	11.8212	Benzenoids
0.734585	9.41245	Benzenoids
3.94207	10.2627	Benzenoids
4.09157	7.08769	Benzenoids
-1.48005	4.77243	Organoheterocyclic compounds
3.49428	6.86093	Steroids and steroid derivatives
8.47134	3.48499	Steroids and steroid derivatives
2.72206	8.17649	Benzenoids
3.74017	6.04707	Organoheterocyclic compounds
1.60613	9.8509	Amino acids, peptides, and analogues
2.8746	8.74643	Benzenoids
4.40565	5.72179	Organoheterocyclic compounds
3.84101	8.48042	Benzenoids
-0.404924	9.16209	Amino acids, peptides, and analogues
7.72127	3.49554	Carbohydrates and carbohydrate conjugates
3.27047	11.0399	Benzenoids
2.97588	9.26902	Benzenoids
3.63009	6.53172	Amino acids, peptides, and analogues
2.34033	5.62837	Organosulfur compounds
5.8688	8.52566	Benzenoids
5.89579	8.52114	Benzenoids
8.87018	4.26767	Glycerolipids
0.0138745	13.3982	Peptides
2.62388	10.4994	Benzenoids
-0.527	7.91331	Amino acids, peptides, and analogues
0.473738	11.3632	Peptides
-0.703868	10.0425	Fatty Acyls
4.51351	8.33652	Benzenoids
7.96542	4.65642	Carbohydrates and carbohydrate conjugates
-0.839589	8.78258	Amino acids, peptides, and analogues
2.84609	7.79835	Benzenoids
-3.42577	8.1809	Benzenoids
4.26216	6.25237	Steroids and steroid derivatives
-0.053443	11.0343	Peptides
-5.84774	5.73694	Amino acids, peptides, and analogues
1.63374	10.917	Benzenoids
1.31718	8.42606	Benzenoids
3.18941	10.8124	Benzenoids
-3.45145	8.53633	Benzenoids
-1.55346	8.61535	Benzenoids
0.518191	4.84306	Amines
0.457836	9.41651	Amino acids, peptides, and analogues
7.23349	4.78414	Carbohydrates and carbohydrate conjugates
6.93206	6.24996	Triterpenoids
2.65247	9.94356	Benzenoids
-0.7059	8.8698	Benzenoids
-0.417427	7.53822	Amino acids, peptides, and analogues
-2.19792	4.74087	Organoheterocyclic compounds
0.546472	7.87732	Benzenoids
2.47462	11.1893	Benzenoids
1.39197	10.2261	Benzenoids
0.690187	7.22596	Benzenoids
3.97186	9.76147	Benzenoids
-3.36033	10.1872	Benzenoids
-0.263361	10.7445	Diazines
8.62728	3.64904	Steroids and steroid derivatives
-1.0661	10.3716	Amino acids, peptides, and analogues
-5.86072	5.73693	Amino acids, peptides, and analogues
6.48313	4.7795	Amino acids, peptides, and analogues
1.21971	10.0699	Amino acids, peptides, and analogues
0.996556	10.8563	Amino acids, peptides, and analogues
-0.617223	6.41044	Benzenoids
4.36448	9.74808	Benzenoids
0.178361	11.0516	Amino acids, peptides, and analogues
7.28892	4.71092	Triterpenoids
9.30033	3.65681	Benzenoids
-2.65782	6.67122	Benzenoids
3.92846	6.25559	Fatty Acyls
1.76302	11.6002	Benzenoids
2.91567	7.22844	Benzenoids
-1.86706	8.21643	Benzenoids
8.47595	9.39376	Triterpenoids
3.31547	10.7282	Benzenoids
3.66527	5.9259	Prenol lipids
7.21827	4.82957	Carbohydrates and carbohydrate conjugates
2.21108	11.9612	Amino acids, peptides, and analogues
-3.46323	8.14983	Benzenoids
-0.52313	6.61772	Benzenoids
0.0692521	11.0721	Amino acids, peptides, and analogues
-0.738877	7.51269	Amino acids, peptides, and analogues
3.62525	8.85738	Benzenoids
2.6274	5.70583	Organoheterocyclic compounds
-1.36643	8.83175	Benzenoids
-0.353629	9.9679	Benzenoids
4.88722	8.28144	Benzenoids
2.56858	9.99058	Benzenoids
-0.313856	10.9104	Peptides
0.139162	11.534
0.19746	3.96014	Carbohydrates and carbohydrate conjugates
0.0979424	8.68286	Amino acids, peptides, and analogues
3.93035	5.86458	Prenol lipids
2.6906	8.27778	Benzenoids
2.61406	7.95073	Benzenoids
3.80502	5.59123	Organoheterocyclic compounds
-0.266488	4.71031	Amino acids, peptides, and analogues
-0.826991	8.83615	Benzenoids
5.62666	9.35586	Benzenoids
4.17711	8.84651	Benzenoids
-1.50343	6.30555	Benzenoids
8.35751	10.4742	Benzenoids
0.468212	11.506	Amino acids, peptides, and analogues
5.03564	8.47668	Benzenoids
-1.51684	8.53301
-3.04859	9.15635	Amino acids, peptides, and analogues
-0.94764	8.55984	Benzenoids
0.658887	10.344	Amino acids, peptides, and analogues
1.94907	9.74062	Benzenoids
0.737812	11.9001	Benzenoids
0.757327	9.00318	Benzenoids
1.56109	11.3665	Amino acids, peptides, and analogues
1.63785	9.55317	Benzenoids
4.39939	9.75776	Benzenoids
6.3966	3.79734	Carbohydrates and carbohydrate conjugates
1.09463	10.2441	Amino acids, peptides, and analogues
2.22247	12.4646	Benzenoids
9.01472	3.56293	Sphingolipids
-0.910743	6.51426	Benzenoids
2.25577	8.20257	Benzenoids
2.23818	7.9531	Benzenoids
2.95778	12.368	Amino acids, peptides, and analogues
0.552331	10.4703	Amino acids, peptides, and analogues
-0.512285	5.01148	Amino acids, peptides, and analogues
-1.33322	7.69675	Benzenoids
2.09593	4.7162	Prenol lipids
1.40299	10.7803	Benzenoids
0.0782975	14.0919	Peptides
3.67442	5.79065	Organoheterocyclic compounds
0.83855	11.0034	Amino acids, peptides, and analogues
2.33353	8.57335	Benzenoids
1.43781	4.43499	Organoheterocyclic compounds
-1.19159	6.611	Benzenoids
6.80805	5.6496	Benzenoids
2.29537	7.23451	Benzenoids
-1.13895	10.399	Peptides
7.05405	6.52399	Glycerolipids
0.300728	14.5306	Peptides
3.91481	8.44816	Benzenoids
7.72465	6.54625	Glycerolipids
5.91053	8.78818	Benzenoids
0.128748	4.89931	Organoheterocyclic compounds
1.55206	10.0878	Benzenoids
-0.00158278	11.6879	Peptides
5.38027	9.94058	Benzenoids
0.78991	11.5428	Amino acids, peptides, and analogues
-0.291833	6.95719	Benzenoids
9.24838	3.70243	Benzenoids
0.988913	9.76683	Benzenoids
2.18267	5.20837	Organoheterocyclic compounds
6.6198	9.11357	Benzenoids
-0.409171	7.82237	Amino acids, peptides, and analogues
5.05383	8.48061	Benzenoids
2.39029	6.40791	Trialkylamines
-0.827748	6.65656	Benzenoids
2.24587	10.3746	Benzenoids
-3.10056	4.33241	Carbohydrates and carbohydrate conjugates
-0.11471	10.8565	Diazines
2.44308	10.0221	Benzenoids
3.13503	10.9415	Benzenoids
-0.0860471	7.01183	Benzenoids
-2.33581	4.39163	Diazines
3.92261	6.40125	Steroids and steroid derivatives
1.33137	7.32734	Benzenoids
-1.46272	9.3393	Benzenoids
-3.56436	10.2117	Benzenoids
-0.955308	3.93497	Organoheterocyclic compounds
2.21049	4.85906	Prenol lipids
7.25096	6.15199	Triterpenoids
1.72705	9.2765	Amino acids, peptides, and analogues
-1.62336	4.89045	Organoheterocyclic compounds
-0.351172	10.0509	Amino acids, peptides, and analogues
-3.30276	9.8505	Benzenoids
0.629676	3.78189	Organoheterocyclic compounds
1.34687	5.65897	Amino acids, peptides, and analogues
6.61736	10.2779	Benzenoids
2.0739	10.4869	Benzenoids
6.00598	5.53802	Triterpenoids
2.15385	10.0884	Benzenoids
2.42089	10.5325	Benzenoids
6.40734	5.41696	Triterpenoids
0.944483	10.2464	Amino acids, peptides, and analogues
6.37788	5.63943	Benzenoids
7.13193	9.4701	Benzenoids
0.93997	4.19509	Fatty Acyls
0.701626	10.1195	Benzenoids
2.90598	10.4356	Benzenoids
5.38011	8.15257	Benzenoids
6.53439	8.64623	Amino acids, peptides, and analogues
-1.13038	9.27563	Benzenoids
0.438675	11.2105	Benzenoids
4.01592	9.49554	Benzenoids
3.23564	10.1295	Benzenoids
8.3407	10.4895	Benzenoids
-0.531403	9.32814	Amino acids, peptides, and analogues
1.43995	10.7272	Benzenoids
-2.5091	6.73828	Benzenoids
-3.5756	4.40252	Carbohydrates and carbohydrate conjugates
2.17499	9.96948	Benzenoids
5.95036	6.24557	Triterpenoids
2.13768	4.76827	Organoheterocyclic compounds
0.370228	14.0616	Peptides
0.228243	8.58884	Benzenoids
4.24716	8.86336	Benzenoids
5.40608	6.277	Bile acids, alcohols and derivatives
4.04214	6.0535	Organoheterocyclic compounds
1.36139	10.5382	Benzenoids
1.59197	9.15481	Benzenoids
0.192447	3.72717	Organoheterocyclic compounds
3.75948	8.4506	Benzenoids
2.47158	10.819	Amino acids, peptides, and analogues
-0.906437	3.44511	Organoheterocyclic compounds
-0.64466	6.47957	Benzenoids
0.242445	9.98195	Amino acids, peptides, and analogues
8.58367	9.79926	Triterpenoids
-0.932598	9.36659	Amino acids, peptides, and analogues
0.663754	4.25431	Fatty Acyls
8.12628	3.90064	Triterpenoids
-3.47831	10.2366	Amino acids, peptides, and analogues
2.77771	11.4177	Benzenoids
-5.98904	5.84568	Diazines
0.802254	10.2809	Amino acids, peptides, and analogues
-0.692797	5.08195	Diazines
5.50989	10.0074	Benzenoids
3.95118	10.7949	Amino acids, peptides, and analogues
1.76593	7.54451	Benzenoids
-0.493918	10.1164	Amino acids, peptides, and analogues
-0.318343	3.21297	Other
2.29222	9.46807	Benzenoids
-0.635468	4.23196	Fatty Acyls
3.53202	9.16222	Benzenoids
1.74647	7.08571	Benzenoids
0.720178	8.09626	Amino acids, peptides, and analogues
2.14747	10.3941	Benzenoids
-0.212766	7.9733	Benzenoids
6.80664	10.9397	Amino acids, peptides, and analogues
-0.320037	4.30713	Amino acids, peptides, and analogues
0.247219	10.9358	Benzenoids
4.65464	5.53879	Organoheterocyclic compounds
9.11727	10.033	Benzenoids
0.0797075	10.8172	Amino acids, peptides, and analogues
2.75543	10.3962	Benzenoids
-1.88278	6.44459	Benzenoids
-1.05385	8.58543	Benzenoids
0.389776	3.5934	Other
-3.40071	10.1782	Benzenoids
1.45063	10.834	Benzenoids
8.62523	3.36546	Triterpenoids
1.87346	11.2468	Benzenoids
6.33111	6.70782	Fatty Acyls
5.4097	6.06773	Steroids and steroid derivatives
1.03361	9.28572	Benzenoids
-1.26821	7.38261	Benzenoids
-1.87982	8.22819	Benzenoids
-1.84541	4.8234	Organoheterocyclic compounds
0.125941	14.2896	Peptides
-2.15468	4.72404	Azoles
0.75682	10.1644	Amino acids, peptides, and analogues
0.278783	13.154	Peptides
3.4449	9.32993	Benzenoids
-0.872023	4.89487
5.72668	6.30403	Prenol lipids
-1.08582	7.36752	Benzenoids
2.95481	8.85606	Benzenoids
4.40096	10.4963	Benzenoids
0.189766	13.2572	Peptides
2.13406	8.2757	Benzenoids
-1.65205	4.19909	Diazines
9.32731	3.55324	Benzenoids
3.95276	7.31843	Benzenoids
0.625758	10.0061	Amino acids, peptides, and analogues
2.07173	7.3774	Benzenoids
0.683516	7.50288	Benzenoids
2.93201	8.22786	Benzenoids
0.838674	11.1662	Benzenoids
-3.55074	9.95121	Benzenoids
2.45358	4.99815	Organoheterocyclic compounds
0.75242	9.78162	Benzenoids
-0.318365	11.1792	Amino acids, peptides, and analogues
3.82452	10.8035	Benzenoids
-0.89251	3.88457	Trialkylamines
-2.48703	4.14733	Organoheterocyclic compounds
-0.0788559	10.6081	Amino acids, peptides, and analogues
-2.85354	4.32523	Diazines
-0.306249	3.39711	Fatty Acyls
8.47469	9.41167	Triterpenoids
1.36642	8.98882	Benzenoids
-1.08355	6.62881	Benzenoids
-2.14939	7.3245	Benzenoids
5.89285	6.09229	Steroids and steroid derivatives
1.21434	11.4916	Benzenoids
4.02746	5.90736	Prenol lipids
3.33136	6.9357	Benzenoids
0.0474678	14.18	Peptides
5.33736	5.15546	Organoheterocyclic compounds
0.702426	9.94544	Benzenoids
4.99595	9.73201	Benzenoids
1.75398	8.46002	Benzenoids
-1.22047	6.69744	Benzenoids
-1.27625	8.87565	Benzenoids
1.08465	10.8967	Amino acids, peptides, and analogues
-1.07705	6.30496	Benzenoids
0.959247	10.9474	Amino acids, peptides, and analogues
2.99984	8.73787	Benzenoids
4.13935	6.35067	Steroids and steroid derivatives
-0.889139	6.73229	Benzenoids
-1.22709	10.8359	Peptides
4.19681	6.6603	Benzenoids
-1.54078	8.59044	Benzenoids
-0.694371	9.57522	Benzenoids
-3.10479	8.86329	Benzenoids
4.29181	8.84115	Benzenoids
6.70225	10.3968	Benzenoids
1.77785	12.525	Amino acids, peptides, and analogues
-0.718633	6.4932	Benzenoids
1.15168	11.4738	Amino acids, peptides, and analogues
1.59841	9.84962	Benzenoids
-1.39829	6.72635	Benzenoids
2.46429	10.1308	Benzenoids
-0.551976	9.45608	Amino acids, peptides, and analogues
5.61383	8.84194	Benzenoids
-0.322617	9.60465	Benzenoids
1.48609	11.3773	Benzenoids
1.33924	9.37176	Benzenoids
-0.485959	11.2531	Amino acids, peptides, and analogues
2.95959	12.0518	Benzenoids
6.80526	6.43603	Fatty Acyls
2.2952	7.87449	Benzenoids
4.63023	6.08881	Steroids and steroid derivatives
7.25381	4.72524	Triterpenoids
2.66331	5.75823	Organoheterocyclic compounds
-0.351557	8.27651	Benzenoids
-0.662914	11.0532	Diazines
2.08105	4.84752	Other
-0.65714	11.0734	Amino acids, peptides, and analogues
7.51154	7.17828	Carbohydrates and carbohydrate conjugates
-0.571117	6.95379	Amino acids, peptides, and analogues
-2.68048	6.80097	Benzenoids
-6.0534	5.86332	Amino acids, peptides, and analogues
2.8657	7.15227	Benzenoids
5.39083	6.21608	Triterpenoids
4.27633	6.49767	Organoheterocyclic compounds
6.92706	6.06477	Steroids and steroid derivatives
2.2138	11.0037	Benzenoids
-0.827855	8.93963	Benzenoids
0.997345	9.13818	Benzenoids
0.0327927	10.7773	Benzenoids
2.97009	8.21875	Benzenoids
-0.215943	10.0499	Benzenoids
-0.107245	8.21252	Benzenoids
2.45649	10.0714	Benzenoids
1.96352	7.61486	Benzenoids
-1.22258	6.47632	Benzenoids
4.87734	5.38142	Organoheterocyclic compounds
-2.46841	5.94799	Benzenoids
3.0104	10.5999	Benzenoids
2.98867	12.2533	Amino acids, peptides, and analogues
0.454573	7.18913	Benzenoids
5.00757	10.0743	Benzenoids
-3.29149	9.48063	Amino acids, peptides, and analogues
3.12348	5.94851	Fatty Acyls
6.51512	8.88134	Benzenoids
2.37435	5.05606	Other
-1.14063	6.37709	Benzenoids
0.625821	10.2209	Benzenoids
0.208715	8.86917	Benzenoids
4.95503	7.25077	Benzenoids
7.15347	6.84085	Amino acids, peptides, and analogues
-1.84858	8.21042	Benzenoids
5.92669	9.55702	Benzenoids
-0.441253	2.99899	Other
0.378422	3.54159	Amines
1.84561	5.29994	Amines
-0.142246	3.02252	Other
7.9767	10.0758	Benzenoids
4.21785	5.60716	Carbohydrates and carbohydrate conjugates
8.8175	9.71882	Benzenoids
-0.118489	4.12647	Amino acids, peptides, and analogues
-1.20618	10.2866	Amino acids, peptides, and analogues
0.564532	3.93179	Fatty Acyls
0.140103	9.50665	Benzenoids
1.62504	11.0348	Amino acids, peptides, and analogues
1.61112	9.68179	Benzenoids
-0.611934	2.98918	Other
4.22246	8.82693	Benzenoids
-2.62526	6.631	Benzenoids
4.30662	5.63914	Benzenoids
3.10128	7.15052	Benzenoids
1.10938	10.4963	Amino acids, peptides, and analogues
1.40193	9.53937	Benzenoids
0.177337	10.4558	Prenol lipids
2.3353	8.11449	Benzenoids
0.551127	14.1614	Peptides
0.0957609	11.4581	Amino acids, peptides, and analogues
5.69097	8.76972	Benzenoids
0.536211	12.6126	Amino acids, peptides, and analogues
2.31101	5.90908	Carbohydrates and carbohydrate conjugates
1.69895	10.4177	Benzenoids
0.455758	7.62504	Benzenoids
0.431546	11.1519	Benzenoids
-0.823918	6.47059	Amino acids, peptides, and analogues
2.64245	5.79443	Fatty Acyls
6.04518	4.99179	Triterpenoids
3.9087	10.0299	Benzenoids
-0.302051	8.64409	Amino acids, peptides, and analogues
0.283961	14.5685	Peptides
5.56246	5.67656	Triterpenoids
5.22924	5.31661	Organoheterocyclic compounds
6.42632	10.0053	Benzenoids
5.89029	8.71551	Benzenoids
1.45839	4.49049	Other
1.12806	11.755	Amino acids, peptides, and analogues
6.03909	6.47465	Glycerolipids
-0.958998	7.49131	Diazines
-3.29773	10.1793	Benzenoids
0.160323	9.82064	Azoles
3.31388	6.04715	Prenol lipids
-0.223453	9.71499	Benzenoids
4.58464	5.48364	Benzenoids
-1.68966	6.78396	Benzenoids
8.59809	10.0058	Amino acids, peptides, and analogues
0.0162685	4.29879	Trialkylamines
6.37134	9.80818	Benzenoids
1.66237	8.78093	Benzenoids
1.49458	4.53374	Prenol lipids
0.32708	8.03308	Diazines
-1.39178	1.51581	Other
-1.83753	4.83399	Organoheterocyclic compounds
-1.33865	6.96127	Benzenoids
0.966818	11.9243	Benzenoids
1.25638	11.54	Amino acids, peptides, and analogues
4.28423	7.05609	Diazines
2.75438	10.2203	Benzenoids
4.41246	9.62972	Benzenoids
1.03797	8.5092	Benzenoids
1.65807	11.4251	Benzenoids
-2.65598	6.72124	Benzenoids
4.33829	6.89871	Benzenoids
5.58195	6.37929
0.873424	9.96609	Benzenoids
1.99539	5.33438	Other
0.742508	4.35884	Amino acids, peptides, and analogues
2.32189	10.347	Benzenoids
2.50046	8.62724	Benzenoids
-1.29108	6.53352	Benzenoids
1.15829	4.68005	Organoheterocyclic compounds
0.669329	11.8589	Amino acids, peptides, and analogues
6.0908	8.82306	Benzenoids
2.80072	11.771	Amino acids, peptides, and analogues
2.14082	5.87855	Carbohydrates and carbohydrate conjugates
-0.139699	11.2832	Amino acids, peptides, and analogues
1.07303	8.84875	Benzenoids
-1.17374	9.09391	Benzenoids
-2.53042	5.86386	Benzenoids
-0.657614	9.3398	Benzenoids
-1.8244	4.19385	Diazines
-1.77886	4.9931	Organoheterocyclic compounds
1.1537	7.16537	Benzenoids
6.36238	8.86269	Benzenoids
-0.403759	11.3128	Amino acids, peptides, and analogues
-1.12263	10.7286	Benzenoids
2.53023	6.2895	Benzenoids
-1.69669	8.96131	Benzenoids
1.85316	8.98547	Amino acids, peptides, and analogues
-1.57568	6.18579	Benzenoids
-1.86533	8.39462	Benzenoids
3.3344	5.36715	Organoheterocyclic compounds
5.70115	6.15588	Triterpenoids
2.58444	5.09654	Fatty Acyls
-1.49237	7.30433	Amino acids, peptides, and analogues
1.06985	4.49546	Organoheterocyclic compounds
-1.7685	5.05537	Organoheterocyclic compounds
1.79392	9.4479	Benzenoids
4.54541	6.98789	Organoheterocyclic compounds
1.57311	9.06736	Benzenoids
4.24304	8.99794	Benzenoids
3.94414	5.76574	Prenol lipids
-0.631895	2.7699	Organoheterocyclic compounds
-0.429585	10.8582	Amino acids, peptides, and analogues
-3.46734	8.1064	Benzenoids
1.15006	9.70814	Benzenoids
7.9615	6.41918	Amino acids, peptides, and analogues
-0.431891	6.7776	Benzenoids
1.22652	4.27179	Fatty Acyls
-1.44928	10.583	Amino acids, peptides, and analogues
0.94517	9.08802	Benzenoids
2.28232	5.07836	Other
2.5323	11.1194	Benzenoids
4.87797	7.1076	Benzenoids
4.17716	8.85032	Benzenoids
7.30325	6.64226	Benzenoids
0.793391	8.89674	Amino acids, peptides, and analogues
2.10376	8.42708	Benzenoids
0.0748482	11.2978	Amino acids, peptides, and analogues
-1.13973	8.64003	Organoheterocyclic compounds
8.20814	3.69318	Triterpenoids
-0.0830797	3.80398	Other
4.87919	7.38418	Benzenoids
3.46326	8.91669	Benzenoids
4.14172	9.97896	Benzenoids
4.7558	9.89428	Benzenoids
3.16792	10.7579	Benzenoids
9.2582	9.96549	Benzenoids
-1.97269	3.97642	Azoles
1.0178	10.1343	Benzenoids
-0.308192	9.05082	Benzenoids
-0.519866	9.14289	Benzenoids
-0.652642	9.13911	Benzenoids
-1.0789	3.56356	Amines
-2.49379	4.16442	Diazines
0.615865	12.8096	Peptides
7.88994	4.11587	Triterpenoids
0.966881	10.5054	Amino acids, peptides, and analogues
3.04079	7.98509	Benzenoids
1.72955	5.43115	Trialkylamines
-3.91933	10.5668	Benzenoids
0.745895	7.15192	Benzenoids
2.93917	9.64103	Amino acids, peptides, and analogues
1.19297	5.55761	Amino acids, peptides, and analogues
3.98899	8.88015	Benzenoids
3.741	5.95502	Organoheterocyclic compounds
-0.222826	10.971	Amino acids, peptides, and analogues
1.47158	11.7002	Benzenoids
4.66442	6.0189	Steroids and steroid derivatives
2.82919	11.2614	Benzenoids
-1.36305	10.3891	Amino acids, peptides, and analogues
7.9647	6.40653	Sphingolipids
-0.655838	3.68276	Amino acids, peptides, and analogues
4.62563	9.02053	Benzenoids
4.00537	7.88994	Benzenoids
0.0676485	13.8569	Amino acids, peptides, and analogues
2.35658	11.3997	Benzenoids
4.61031	10.4033	Benzenoids
2.3328	7.36839	Benzenoids
-1.03164	3.24757	Organoheterocyclic compounds
1.34447	9.75103	Benzenoids
3.314	9.12493	Benzenoids
3.97614	6.14096	Fatty Acyls
0.983886	11.8017	Amino acids, peptides, and analogues
1.54925	12.0528	Benzenoids
-1.86234	6.71326	Benzenoids
3.83996	10.4919	Amino acids, peptides, and analogues
-0.0572366	8.80543	Amino acids, peptides, and analogues
-2.71231	4.25555	Amino acids, peptides, and analogues
6.18632	5.46429	Triterpenoids
3.09982	8.05062	Benzenoids
4.43474	6.07625	Steroids and steroid derivatives
5.22864	9.75772	Benzenoids
4.34442	9.67686	Benzenoids
6.8676	10.2801	Benzenoids
4.276	6.26065	Steroids and steroid derivatives
3.88896	5.34701	Organoheterocyclic compounds
-2.71206	4.26136	Amino acids, peptides, and analogues
6.00262	7.10379	Amino acids, peptides, and analogues
9.30972	3.57811	Benzenoids
4.28888	5.80996	Organoheterocyclic compounds
-0.347089	9.11739	Amino acids, peptides, and analogues
0.952569	9.90289	Benzenoids
2.28744	8.30292	Benzenoids
1.50689	10.9264	Benzenoids
-0.38076	10.8918	Amino acids, peptides, and analogues
1.69517	4.51498	Prenol lipids
-0.600211	10.3986	Amino acids, peptides, and analogues
1.82886	9.24112	Benzenoids
0.204832	4.23595	Fatty Acyls
6.59733	8.76854	Benzenoids
0.944841	11.5804	Amino acids, peptides, and analogues
7.25324	4.73939	Steroids and steroid derivatives
1.1647	5.57242	Amino acids, peptides, and analogues
2.61922	11.1066	Benzenoids
4.00105	8.82525	Benzenoids
-0.763966	8.85077	Benzenoids
0.275642	5.05854	Carbohydrates and carbohydrate conjugates
-1.43838	9.38193	Benzenoids
-1.22039	7.52327	Benzenoids
9.27912	3.64386	Benzenoids
3.40614	6.26946	Cholines
0.709278	8.29869	Amino acids, peptides, and analogues
0.698693	10.7174	Amino acids, peptides, and analogues
0.0864963	7.79491	Benzenoids
4.89233	6.03651	Steroids and steroid derivatives
1.40327	11.2858	Amino acids, peptides, and analogues
-0.808297	8.77546	Benzenoids
8.68629	9.87952	Benzenoids
-0.656691	9.44844	Amino acids, peptides, and analogues
2.13129	8.78468	Benzenoids
-3.3819	4.40691	Diazines
-1.22763	4.11452	Azoles
3.86612	10.6644	Amino acids, peptides, and analogues
-0.529566	10.5138	Benzenoids
-1.3833	7.44083	Benzenoids
1.08847	9.61775	Amino acids, peptides, and analogues
-0.937818	4.22523	Trialkylamines
-0.585607	9.88942	Benzenoids
8.52605	9.38981	Triterpenoids
5.11254	6.73689	Fatty Acyls
5.69418	5.24852	Triterpenoids
-0.708764	10.1177	Amino acids, peptides, and analogues
2.65746	5.80214	Fatty Acyls
5.79564	8.4621	Benzenoids
1.08328	9.73245	Amino acids, peptides, and analogues
-2.86373	4.44213	Diazines
-0.540462	6.78707	Benzenoids
0.746288	10.6663	Amino acids, peptides, and analogues
0.736264	10.2476	Benzenoids
0.977207	4.35322	Fatty Acyls
-3.41047	8.18775	Benzenoids
-0.962743	10.2306	Trialkylamines
-0.803602	9.43549	Diazines
8.23562	3.7888	Triterpenoids
-0.186599	3.64838	Fatty Acyls
6.9135	6.21036	Triterpenoids
1.65339	10.5649	Benzenoids
2.27637	10.5513	Amino acids, peptides, and analogues
-0.960204	10.4039	Amino acids, peptides, and analogues
-3.36195	9.46045	Benzenoids
-1.15051	2.03622	Other
4.16739	9.68917	Amino acids, peptides, and analogues
1.94457	10.4744	Benzenoids
2.33225	7.7285	Benzenoids
-1.62335	6.30589	Benzenoids
3.44344	5.9002	Organoheterocyclic compounds
8.48297	9.84059	Amino acids, peptides, and analogues
6.72586	6.78451	Fatty Acyls
0.589143	10.1485	Amino acids, peptides, and analogues
0.34837	12.551	Peptides
7.97294	4.15434	Carbohydrates and carbohydrate conjugates
0.062323	8.53292	Benzenoids
-1.63726	4.75121	Organoheterocyclic compounds
2.18067	7.2054	Benzenoids
2.6694	9.48719	Benzenoids
3.51021	9.05578	Benzenoids
0.153189	12.5485	Peptides
0.277075	14.3957	Peptides
1.3668	9.42141	Benzenoids
5.73345	6.09181	Triterpenoids
0.532188	12.7482	Peptides
1.89946	10.4847	Benzenoids
-2.7209	4.30573	Amino acids, peptides, and analogues
3.41495	6.37608	Fatty Acyls
2.82592	8.45839	Benzenoids
7.87025	10.0895
0.40219	4.42347	Fatty Acyls
2.98086	10.0432	Benzenoids
2.35774	6.02721	Carbohydrates and carbohydrate conjugates
6.78275	10.3097	Amino acids, peptides, and analogues
5.37028	8.44865	Benzenoids
0.136235	10.7721	Amino acids, peptides, and analogues
-3.10573	9.51232	Benzenoids
0.550999	10.9554	Amino acids, peptides, and analogues
-0.983989	6.6292	Benzenoids
-1.25134	9.62492	Benzenoids
1.42727	4.69864	Organoheterocyclic compounds
1.45839	11.1686	Amino acids, peptides, and analogues
6.64269	10.272	Benzenoids
-0.297961	10.4707	Amino acids, peptides, and analogues
0.13014	11.418	Benzenoids
2.27296	5.10324	Organoheterocyclic compounds
2.68323	9.18083	Benzenoids
8.56347	3.4099	Triterpenoids
-0.392585	8.66142	Amino acids, peptides, and analogues
0.416788	10.2175	Benzenoids
0.337105	10.895	Amino acids, peptides, and analogues
4.36063	9.34439	Benzenoids
-3.28717	9.98345	Amino acids, peptides, and analogues
3.87038	8.58432	Benzenoids
0.385036	8.89232	Benzenoids
3.10801	8.15342	Benzenoids
2.37864	11.1052	Benzenoids
0.0653926	10.8394	Peptides
0.567662	10.5402	Benzenoids
7.70361	6.73597	Glycerolipids
1.34694	4.3697	Organoheterocyclic compounds
5.05973	8.27981	Benzenoids
-1.01204	7.62273	Benzenoids
-0.406874	11.0644	Amino acids, peptides, and analogues
-1.79278	4.46574	Azoles
7.68843	9.90275	Benzenoids
1.04127	11.6614	Amino acids, peptides, and analogues
3.05581	9.90958	Amino acids, peptides, and analogues
0.570422	5.20688	Organoheterocyclic compounds
2.19466	9.09714	Benzenoids
0.611254	8.35422	Amino acids, peptides, and analogues
-0.339261	10.7629	Benzenoids
2.6346	8.34694	Benzenoids
1.1035	9.74988	Benzenoids
-1.98476	4.0961	Azoles
2.49869	5.04404	Organoheterocyclic compounds
0.182324	8.04624	Benzenoids
2.24119	12.1943	Amino acids, peptides, and analogues
0.137822	14.119	Peptides
2.12258	12.3196	Benzenoids
5.90786	8.64831	Benzenoids
2.78942	9.42185	Amino acids, peptides, and analogues
0.512031	10.7468	Amino acids, peptides, and analogues
6.48997	5.3293	Triterpenoids
5.9924	10.2644	Benzenoids
-1.57071	4.22823	Organoheterocyclic compounds
-2.68665	6.80916	Amino acids, peptides, and analogues
4.09288	6.02365	Glycerolipids
2.05085	10.9283	Benzenoids
7.97723	9.97953	Peptides
8.59564	3.39049	Triterpenoids
9.05213	9.76454	Triterpenoids
-3.27965	10.0073	Amino acids, peptides, and analogues
-0.692859	6.69518	Amino acids, peptides, and analogues
4.75607	7.09763	Amino acids, peptides, and analogues
2.54179	9.80063	Benzenoids
-0.158086	9.37754	Benzenoids
5.86253	6.10623	Triterpenoids
2.48596	7.47148	Benzenoids
1.94306	12.5181	Amino acids, peptides, and analogues
3.8681	6.34986	Steroids and steroid derivatives
-0.37322	7.96704	Benzenoids
-2.03301	3.89411	Diazines
5.76778	6.27799	Triterpenoids
1.78158	8.78693	Benzenoids
-1.07588	8.81875	Benzenoids
0.165985	2.7154	Organoheterocyclic compounds
2.87698	8.69396	Benzenoids
4.23869	6.23549	Fatty Acyls
-0.160504	3.17349	Organosulfur compounds
0.335726	9.77706	Amino acids, peptides, and analogues
-3.31476	8.38761	Benzenoids
2.25778	10.4122	Benzenoids
8.71127	10.0788	Benzenoids
-0.0129103	8.76028	Amino acids, peptides, and analogues
0.86299	3.8487	Prenol lipids
8.53657	3.44274	Triterpenoids
-0.934542	3.11094	Other
6.55389	9.82097	Benzenoids
3.0364	11.9326	Amino acids, peptides, and analogues
-2.54276	4.64394	Amino acids, peptides, and analogues
1.62263	8.79136	Benzenoids
-1.66033	4.88387	Organoheterocyclic compounds
0.966237	5.46776	Amino acids, peptides, and analogues
3.25333	8.84101	Benzenoids
-0.589035	8.1197	Amino acids, peptides, and analogues
-1.29592	7.46072	Benzenoids
0.0441601	5.23134	Organoheterocyclic compounds
1.77594	8.80529	Benzenoids
5.95254	7.13275	Amino acids, peptides, and analogues
3.10237	10.006	Benzenoids
-0.106415	4.27031	Amino acids, peptides, and analogues
-0.611181	8.88947	Benzenoids
-0.422636	9.46535	Benzenoids
-1.22512	6.92061	Benzenoids
-3.63185	10.2926	Benzenoids
-0.390101	4.33154	Amino acids, peptides, and analogues
-1.89546	4.28248	Organoheterocyclic compounds
4.01668	5.36515	Organoheterocyclic compounds
-3.41551	8.03935	Benzenoids
5.03276	8.4428	Benzenoids
1.89579	10.6118	Benzenoids
0.571194	11.0653	Benzenoids
8.53625	9.37942	Triterpenoids
-0.657428	4.16511	Amino acids, peptides, and analogues
3.78009	7.69903	Benzenoids
-1.5192	10.3828	Amino acids, peptides, and analogues
1.88782	6.01409	Carbohydrates and carbohydrate conjugates
2.01622	9.76367	Benzenoids
2.99114	8.76625	Benzenoids
0.344628	13.404	Peptides
0.984204	7.25046	Benzenoids
1.33348	11.7102	Amino acids, peptides, and analogues
1.80268	6.80253	Benzenoids
2.89751	6.04146	Organoheterocyclic compounds
-0.235132	10.0775	Amino acids, peptides, and analogues
1.12859	8.74967	Benzenoids
1.25308	9.15213	Amino acids, peptides, and analogues
0.0474922	9.33742	Benzenoids
6.81038	9.97212	Benzenoids
5.73622	8.98399	Benzenoids
6.89984	6.5251	Amino acids, peptides, and analogues
-0.162313	10.1033	Benzenoids
2.07048	5.46208	Organoheterocyclic compounds
6.63676	8.74982	Benzenoids
0.859479	11.21	Amino acids, peptides, and analogues
4.84025	8.78891	Benzenoids
1.69858	10.2837	Amino acids, peptides, and analogues
5.88956	6.31011	Amines
3.13064	12.1379	Amino acids, peptides, and analogues
-1.34869	8.93633	Benzenoids
3.24484	10.9099	Benzenoids
6.35299	5.2063	Amino acids, peptides, and analogues
5.16175	10.1173	Amino acids, peptides, and analogues
3.27269	8.55945	Benzenoids
-0.637449	9.58463	Organoheterocyclic compounds
8.74689	3.26567	Steroids and steroid derivatives
5.95068	6.17319	Triterpenoids
-2.7038	4.25837	Diazines
-0.221156	10.8137	Amino acids, peptides, and analogues
0.0206587	3.49407	Other
-0.359692	10.3831	Amino acids, peptides, and analogues
-1.72327	4.87374	Organoheterocyclic compounds
0.812703	9.10702	Benzenoids
5.66036	5.00079	Amino acids, peptides, and analogues
4.20506	6.2015	Steroids and steroid derivatives
-0.666127	6.89518	Benzenoids
-1.55516	7.5003	Benzenoids
-1.31308	10.3804	Peptides
1.64143	7.3365	Benzenoids
-3.73282	10.1755	Benzenoids
0.857405	3.85696	Other
-0.578141	4.67472	Amino acids, peptides, and analogues
-0.688917	8.29213	Benzenoids
-5.39195	5.57134	Carbohydrates and carbohydrate conjugates
-1.50699	3.55729	Azoles
-3.35522	8.39052	Benzenoids
0.883089	11.5303	Benzenoids
8.49545	10.3467	Benzenoids
1.38086	9.00511	Amino acids, peptides, and analogues
2.85742	8.22155	Benzenoids
9.25975	3.68906	Benzenoids
-0.908454	7.80055	Amino acids, peptides, and analogues
-0.0414872	6.80403	Benzenoids
3.79475	6.33729	Steroids and steroid derivatives
0.920834	4.67278	Fatty Acyls
2.97232	8.19523	Benzenoids
3.4719	5.8614	Prenol lipids
0.658253	11.2232	Benzenoids
1.12879	8.39724	Benzenoids
2.87647	10.5501	Benzenoids
1.5788	12.698	Amino acids, peptides, and analogues
-2.48894	6.61228	Organoheterocyclic compounds
8.52382	9.37002	Triterpenoids
3.76301	8.20336	Benzenoids
5.526	5.86411	Steroids and steroid derivatives
1.88044	11.8414	Benzenoids
2.07963	4.7551	Prenol lipids
2.49661	9.95513	Benzenoids
8.62667	9.98704	Amino acids, peptides, and analogues
-0.909399	9.60623	Diazines
3.95781	6.25361	Steroids and steroid derivatives
6.63495	5.68698	Triterpenoids
-0.395571	6.90597	Benzenoids
3.64867	5.75045	Prenol lipids
4.38612	9.91414	Benzenoids
2.27133	11.76	Benzenoids
1.38361	4.57406	Organoheterocyclic compounds
3.40173	11.1891	Amino acids, peptides, and analogues
4.29835	9.01618	Benzenoids
1.07984	10.4842	Amino acids, peptides, and analogues
1.3147	9.15809	Amino acids, peptides, and analogues
4.72011	5.43135	Fatty Acyls
-3.15206	9.5213	Benzenoids
-0.346069	7.111	Benzenoids
6.06787	5.90267	Triterpenoids
-1.50602	4.19418	Azoles
1.41328	11.2518	Amino acids, peptides, and analogues
0.46191	10.0891	Benzenoids
4.56349	9.03541	Benzenoids
6.61016	5.54067	Benzenoids
3.16992	11.2704	Benzenoids
1.77113	4.63079	Prenol lipids
0.641378	9.8184	Amino acids, peptides, and analogues
2.44927	11.6035	Benzenoids
6.42876	6.57502	Steroids and steroid derivatives
4.61366	10.3092	Benzenoids
5.37606	5.12569	Fatty Acyls
4.39181	6.94319	Organoheterocyclic compounds
2.35056	8.1448	Benzenoids
1.97894	12.3973	Amino acids, peptides, and analogues
5.5932	6.76037	Amino acids, peptides, and analogues
1.42454	9.46254	Benzenoids
1.07765	10.6649	Benzenoids
-0.228031	9.55775	Peptides
6.36567	8.83541	Benzenoids
3.54514	5.92666	Organoheterocyclic compounds
0.528794	10.5769	Amino acids, peptides, and analogues
1.46935	8.04706	Benzenoids
-5.0701	5.48379	Amino acids, peptides, and analogues
1.39772	9.70558	Benzenoids
1.29636	12.5621	Amino acids, peptides, and analogues
6.34892	5.56834	Triterpenoids
-1.89552	7.78097	Benzenoids
1.75818	8.62651	Benzenoids
3.24901	6.94369	Benzenoids
7.02122	6.17934	Triterpenoids
-0.0242672	9.14668	Benzenoids
6.92049	9.32137	Benzenoids
-1.894	4.52981	Organoheterocyclic compounds
4.26715	5.48095	Fatty Acyls
-1.07361	8.90831	Benzenoids
-0.0967483	10.6921	Benzenoids
5.43155	6.65657	Triterpenoids
3.5095	5.94439	Prenol lipids
-1.96572	3.86334	Azoles
0.822891	9.2688	Benzenoids
-0.382469	7.11687	Benzenoids
3.42673	5.8687	Organoheterocyclic compounds
-1.73802	4.99909	Organoheterocyclic compounds
8.8137	9.94415	Benzenoids
1.31694	10.6766	Benzenoids
0.637211	4.37363	Other
-0.77428	10.1685	Diazines
7.29389	4.69884	Triterpenoids
3.51077	8.87036	Benzenoids
0.901298	10.5455	Benzenoids
0.534896	10.6234	Amino acids, peptides, and analogues
0.00456827	12.6347	Peptides
-0.8051	5.07357	Carbohydrates and carbohydrate conjugates
-0.532474	7.84751	Amino acids, peptides, and analogues
5.82301	5.96707	Azoles
4.47467	6.02631	Steroids and steroid derivatives
6.8991	6.57596	Glycerolipids
5.64363	8.66876	Benzenoids
2.48359	11.535	Benzenoids
0.0635808	13.1887	Amino acids, peptides, and analogues
3.51626	5.75898	Organoheterocyclic compounds
2.2485	4.82925	Organoheterocyclic compounds
-1.0658	8.74328	Benzenoids
2.25177	5.5881	Other
-3.33012	10.1826
0.631567	11.5501	Amino acids, peptides, and analogues
5.23092	9.27214	Benzenoids
1.58305	10.4321	Benzenoids
3.06684	7.75807	Benzenoids
3.24328	6.92823	Benzenoids
6.55345	9.29189	Benzenoids
2.33012	10.7575	Benzenoids
0.0299576	7.33714	Benzenoids
1.08553	8.76003	Benzenoids
4.46962	6.0918	Steroids and steroid derivatives
7.57288	6.56855	Sphingolipids
-0.520226	6.55757	Benzenoids
0.612442	10.274	Benzenoids
0.128533	9.01445	Benzenoids
-2.61738	6.762	Benzenoids
1.63576	8.53637	Benzenoids
1.32343	10.9097	Benzenoids
0.941174	10.5939	Benzenoids
7.78834	4.2162	Triterpenoids
0.21765	3.34369	Other
-0.32326	10.3296	Amino acids, peptides, and analogues
3.47208	6.4178	Benzenoids
1.32078	11.5669	Amino acids, peptides, and analogues
-0.354938	6.81286	Benzenoids
2.24537	11.1523	Benzenoids
6.17386	10.2227	Amino acids, peptides, and analogues
0.143214	11.4272	Amino acids, peptides, and analogues
2.78942	9.42247	Amino acids, peptides, and analogues
0.869343	7.3711	Benzenoids
5.91914	6.23683	Triterpenoids
-0.676212	6.40283	Benzenoids
6.34146	9.49634	Benzenoids
0.512106	11.0107	Benzenoids
2.09358	10.6823	Amino acids, peptides, and analogues
-1.13417	10.2672	Peptides
3.50675	5.44676	Carbohydrates and carbohydrate conjugates
1.83605	6.77884	Benzenoids
3.16191	9.84758	Amino acids, peptides, and analogues
3.93455	5.90247	Organoheterocyclic compounds
3.32537	8.49548	Benzenoids
-0.322176	9.91738	Benzenoids
5.85286	6.85861	Fatty Acyls
-1.74117	4.16357	Diazines
-0.824934	10.0979	Amino acids, peptides, and analogues
2.29936	8.7516	Benzenoids
1.02811	4.20702	Other
5.82192	9.71507	Benzenoids
-1.76104	4.88084	Organoheterocyclic compounds
-1.4542	7.12264	Benzenoids
3.43527	6.81241	Benzenoids
5.01564	8.42501	Benzenoids
-1.25002	8.693	Amino acids, peptides, and analogues
0.858972	11.3721	Amino acids, peptides, and analogues
-0.205277	4.36331	Carbohydrates and carbohydrate conjugates
2.00501	4.82413	Prenol lipids
8.61599	9.36396	Triterpenoids
-0.0737704	3.17379	Other
0.355302	9.39986	Benzenoids
3.63578	8.78165	Benzenoids
3.53563	10.6572	Amino acids, peptides, and analogues
5.38985	5.60425	Steroids and steroid derivatives
1.86543	10.2978	Amino acids, peptides, and analogues
-0.583439	10.514	Amino acids, peptides, and analogues
1.81076	5.35756	Trialkylamines
1.8556	12.2609	Benzenoids
2.64504	10.7144
-1.35377	3.69683	Diazines
5.58955	10.0069	Benzenoids
7.12789	9.98054	Amino acids, peptides, and analogues
-2.44979	6.922	Organoheterocyclic compounds
-0.841589	10.7536	Amino acids, peptides, and analogues
-1.22086	7.67387	Benzenoids
-5.99557	5.84709	Diazines
5.81696	5.75076	Organoheterocyclic compounds
1.55577	11.6385	Amino acids, peptides, and analogues
2.51795	11.6986	Benzenoids
0.0565491	6.85864	Benzenoids
9.26642	10.0468	Benzenoids
4.93898	8.24515	Benzenoids
1.69613	9.42228	Benzenoids
-1.60212	1.11898	Other
3.01094	8.47456	Benzenoids
5.17346	5.59573	Organoheterocyclic compounds
-0.3326	3.62217	Fatty Acyls
4.3053	7.07567	Amino acids, peptides, and analogues
-5.86488	5.74541	Amino acids, peptides, and analogues
4.61836	7.65384	Amino acids, peptides, and analogues
-2.32437	4.54122	Azoles
2.69546	12.5651	Amino acids, peptides, and analogues
-0.43998	8.94786	Amino acids, peptides, and analogues
0.393342	13.2297	Peptides
-0.661904	9.80954	Amino acids, peptides, and analogues
-0.939216	8.10208	Benzenoids
0.989096	11.8961	Amino acids, peptides, and analogues
1.18306	11.1916	Amino acids, peptides, and analogues
-3.43292	9.66599	Amino acids, peptides, and analogues
8.87385	3.18035	Carbohydrates and carbohydrate conjugates
0.469368	9.48609	Benzenoids
2.9574	5.99764	Fatty Acyls
-0.484095	9.60185	Amino acids, peptides, and analogues
0.941172	11.6356	Organoheterocyclic compounds
5.33137	5.11344	Steroids and steroid derivatives
4.00089	6.38122	Fatty Acyls
8.16715	10.3484	Benzenoids
3.93245	5.91608	Benzenoids
0.876014	7.38209	Benzenoids
4.008	5.39858	Organoheterocyclic compounds
2.73872	7.80722	Benzenoids
6.22116	5.30722	Organoheterocyclic compounds
1.55156	7.86943	Benzenoids
-0.244798	4.54511	Trialkylamines
0.65425	11.4459	Amino acids, peptides, and analogues
0.489167	3.76706	Other
0.840796	11.1097	Benzenoids
8.55176	10.0178	Amino acids, peptides, and analogues
6.40455	5.29821	Amino acids, peptides, and analogues
3.92657	8.83919	Benzenoids
5.73712	6.38505	Triterpenoids
-0.53776	6.57266	Benzenoids
3.458	6.09084	Prenol lipids
9.11349	10.0759	Benzenoids
8.84146	3.35404	Triterpenoids
2.20438	13.8828	Organoheterocyclic compounds
4.71214	9.68674	Benzenoids
1.40976	4.8995	Other
7.14404	9.56125	Benzenoids
2.58505	9.93345	Benzenoids
-2.64168	6.85132	Benzenoids
-0.797743	4.07305	Organoheterocyclic compounds
2.17696	13.9422	Fatty Acyls
0.439077	10.9369	Amino acids, peptides, and analogues
0.240172	5.13388	Amino acids, peptides, and analogues
6.47248	5.34671	Triterpenoids
0.989757	10.6488	Benzenoids
5.76299	5.96544	Organoheterocyclic compounds
1.24202	9.84044	Benzenoids
2.14884	11.2284	Benzenoids
2.31546	8.0289	Benzenoids
2.05827	12.1515	Amino acids, peptides, and analogues
-2.66367	5.65381	Organoheterocyclic compounds
8.58606	9.53145	Amino acids, peptides, and analogues
0.0479485	7.64951	Amino acids, peptides, and analogues
6.82476	9.07501	Benzenoids
4.52233	5.46042	Organoheterocyclic compounds
0.246817	11.2394	Amino acids, peptides, and analogues
2.05313	4.63741	Prenol lipids
1.47569	9.27929	Benzenoids
-0.483916	9.42465	Diazines
1.96751	8.67201	Benzenoids
2.40145	5.49699	Amino acids, peptides, and analogues
-0.761988	9.83557	Organoheterocyclic compounds
3.43756	10.8325	Benzenoids
-1.04906	10.078	Amino acids, peptides, and analogues
3.09736	9.08503	Benzenoids
1.26242	9.60681	Benzenoids
2.56522	9.97961	Benzenoids
2.08972	4.96418	Organoheterocyclic compounds
-3.33556	9.774	Benzenoids
-0.119714	5.56258	Organoheterocyclic compounds
5.16312	6.50139	Steroids and steroid derivatives
1.02613	11.0329	Amino acids, peptides, and analogues
6.31384	5.53052	Triterpenoids
-0.565999	10.741	Peptides
5.62326	6.07084	Triterpenoids
3.40044	8.66838	Benzenoids
1.30309	11.3185	Amino acids, peptides, and analogues
2.94225	9.63616	Benzenoids
5.48558	6.18425	Benzenoids
3.05269	5.85581	Prenol lipids
-1.17537	4.80647	Carbohydrates and carbohydrate conjugates
-0.489533	8.3633	Benzenoids
0.223614	9.15563	Benzenoids
0.263421	8.24414	Organoheterocyclic compounds
7.22759	10.2499	Benzenoids
-0.352844	4.23041	Organosulfur compounds
-1.36305	3.32436	Amino acids, peptides, and analogues
5.06874	7.14251	Benzenoids
0.660867	3.99829	Other
5.18774	8.43578	Benzenoids
5.59666	6.42834	Benzenoids
1.59758	7.23189	Benzenoids
-1.8078	8.30256	Benzenoids
-1.60487	4.87119	Organoheterocyclic compounds
-3.32053	9.63034	Benzenoids
1.80073	11.008
-2.64028	5.75744	Benzenoids
8.96173	10.1018	Amino acids, peptides, and analogues
0.186512	14.625	Amino acids, peptides, and analogues
-0.94399	9.29664	Carbohydrates and carbohydrate conjugates
-0.836326	4.21779	Trialkylamines
1.9323	10.0038	Benzenoids
2.56755	8.21806	Benzenoids
0.0702776	3.78646	Other
-2.31234	7.29372	Benzenoids
-0.429797	9.41976	Benzenoids
1.62415	10.2087	Benzenoids
-3.38732	9.93085	Benzenoids
4.07615	8.95449	Benzenoids
1.73871	8.40961	Benzenoids
5.40057	6.41332	Triterpenoids
-1.76708	4.27694	Azoles
1.64747	8.46191	Benzenoids
3.73779	8.50793	Benzenoids
2.09012	4.61877	Prenol lipids
-0.712521	9.98191	Benzenoids
-1.6245	4.79599	Organoheterocyclic compounds
1.41814	10.9951	Amino acids, peptides, and analogues
5.92279	9.25174	Benzenoids
6.67439	10.3539	Benzenoids
-0.819919	8.95393	Benzenoids
3.99972	9.99462	Benzenoids
3.80799	6.71187	Organoheterocyclic compounds
-0.511674	3.08453	Other
1.55394	11.0416	Benzenoids
1.0584	4.55084	Other
-3.06791	9.76368	Amino acids, peptides, and analogues
-0.935232	7.59801	Benzenoids
4.01982	5.83252	Amino acids, peptides, and analogues
-0.408655	3.29649	Organosulfur compounds
-1.88025	6.24874	Benzenoids
2.81869	9.75469	Benzenoids
1.07686	9.69243	Amino acids, peptides, and analogues
-1.17128	4.82358	Carbohydrates and carbohydrate conjugates
-2.66263	6.78589	Benzenoids
1.43806	11.7871	Amino acids, peptides, and analogues
-1.26386	9.66106	Benzenoids
5.46095	5.61986	Triterpenoids
1.75369	12.1148	Benzenoids
3.18733	8.27458	Benzenoids
-1.03747	9.05665	Benzenoids
-1.58715	8.59139	Benzenoids
5.67056	5.43666	Steroids and steroid derivatives
1.53736	11.4606	Benzenoids
5.59759	5.46997	Steroids and steroid derivatives
-1.32388	8.85284	Benzenoids
5.95551	6.05738	Triterpenoids
0.0410494	10.4824	Amino acids, peptides, and analogues
7.70116	6.60578	Glycerolipids
-0.284306	7.70432	Benzenoids
-0.0825653	3.65961	Other
1.15108	10.2791	Benzenoids
-0.064417	13.2886	Peptides
5.67694	8.77386	Benzenoids
5.09435	9.21481	Amino acids, peptides, and analogues
5.28551	6.57026	Steroids and steroid derivatives
0.841259	10.3145	Benzenoids
-0.0155361	4.43701	Trialkylamines
5.10406	9.22814	Benzenoids
2.5103	8.49581	Benzenoids
7.94911	9.89056	Benzenoids
1.03385	8.64229	Benzenoids
-0.442338	7.75224	Amino acids, peptides, and analogues
-1.10807	7.33186	Benzenoids
-0.703378	4.4407	Fatty Acyls
7.60013	10.0691	Amino acids, peptides, and analogues
-1.16918	8.49141	Amino acids, peptides, and analogues
0.823769	3.95515	Prenol lipids
7.28946	6.19593	Triterpenoids
-0.888935	6.64113	Amino acids, peptides, and analogues
2.23577	7.89829	Benzenoids
7.39698	7.20772	Triterpenoids
5.03208	8.5633	Benzenoids
4.07134	5.64095	Organoheterocyclic compounds
-1.47488	6.81093	Benzenoids
8.4396	9.94736	Benzenoids
-1.61657	9.40064	Benzenoids
0.515544	10.9025	Benzenoids
0.568123	3.24415	Glycerophospholipids
0.945387	10.0389	Benzenoids
-2.66211	4.23415	Organoheterocyclic compounds
2.11809	8.56891	Benzenoids
5.4197	8.34216	Benzenoids
2.32641	8.01264	Benzenoids
4.22246	9.91915	Benzenoids
-0.80207	9.80857	Benzenoids
0.962892	11.355	Benzenoids
-0.422003	10.9624	Benzenoids
-1.01376	10.1575	Organoheterocyclic compounds
-1.89649	4.00188	Diazines
3.10316	8.5532	Benzenoids
-3.00973	10.0756	Benzenoids
1.8133	9.58771	Benzenoids
5.44231	5.87095	Benzenoids
6.74077	5.62392	Benzenoids
0.976778	11.7771	Amino acids, peptides, and analogues
8.50775	10.1658	Benzenoids
4.68479	8.35939	Benzenoids
-1.29503	4.39041	Organoheterocyclic compounds
5.12584	6.37175	Bile acids, alcohols and derivatives
1.42652	4.84737	Fatty Acyls
1.07682	8.80093	Benzenoids
1.95103	8.00933	Benzenoids
1.93528	8.78652	Benzenoids
-0.220816	4.26407	Amino acids, peptides, and analogues
1.64955	10.5453	Benzenoids
0.29108	3.88916	Fatty Acyls
5.81286	6.22949	Other
-0.351549	8.09825	Organoheterocyclic compounds
-0.757455	6.49872	Benzenoids
0.627622	7.09435	Benzenoids
-2.61907	6.79855	Benzenoids
-1.4064	7.76097	Benzenoids
1.61597	11.1045	Benzenoids
2.80677	8.28177	Benzenoids
0.34836	10.6038	Benzenoids
2.61725	11.1281	Benzenoids
0.588086	9.55843	Benzenoids
-0.922275	6.60859	Benzenoids
0.0618957	11.3793	Amino acids, peptides, and analogues
-1.21402	6.73362	Benzenoids
-3.38337	9.09159	Benzenoids
4.0473	10.2339	Amino acids, peptides, and analogues
8.91565	9.67653	Triterpenoids
-0.52865	8.79486	Benzenoids
-0.0882659	10.8243	Amino acids, peptides, and analogues
-0.498055	9.79405	Benzenoids
4.25944	8.77592	Benzenoids
-2.61974	5.77555	Benzenoids
7.65028	3.6467	Carbohydrates and carbohydrate conjugates
-1.05101	8.51111	Fatty Acyls
-1.20783	7.09882	Benzenoids
1.0854	11.8915	Benzenoids
2.15947	12.14	Amino acids, peptides, and analogues
-1.32279	8.43277	Benzenoids
-0.915177	8.13836	Benzenoids
0.958475	7.71615	Prenol lipids
3.05678	12.1607	Amino acids, peptides, and analogues
5.83614	5.60076	Steroids and steroid derivatives
0.0625058	3.75505	Other
7.91737	4.08865	Steroids and steroid derivatives
5.26444	6.46814	Prenol lipids
2.25681	7.01823	Benzenoids
5.94465	8.80648	Benzenoids
1.23938	12.6012	Peptides
4.85474	9.68415	Benzenoids
0.225253	10.9623	Benzenoids
5.37967	9.78419	Benzenoids
5.30734	5.29123	Triterpenoids
2.16309	7.68829	Benzenoids
-5.39422	5.57474	Carbohydrates and carbohydrate conjugates
-3.64061	10.2379	Benzenoids
-0.485557	10.2896	Organoheterocyclic compounds
3.42577	10.2291	Benzenoids
8.27201	3.68652	Triterpenoids
4.04595	8.91172	Benzenoids
7.82929	9.96216	Benzenoids
-0.51698	10.0558	Benzenoids
-3.41523	9.8042	Amino acids, peptides, and analogues
0.786987	9.66741	Benzenoids
-1.07118	8.69937	Organoheterocyclic compounds
-1.24381	8.66873	Benzenoids
0.338057	4.03165	Other
0.506307	4.75347	Carbohydrates and carbohydrate conjugates
3.56766	8.11188	Benzenoids
5.76839	6.09994	Triterpenoids
-1.93866	4.86098	Organoheterocyclic compounds
1.43832	10.4253	Amino acids, peptides, and analogues
6.31497	3.9649	Amino acids, peptides, and analogues
3.04573	10.3334	Benzenoids
-2.66113	6.65274	Benzenoids
1.41888	5.04416	Other
3.54221	9.56013	Benzenoids
0.816613	10.3776	Benzenoids
1.56651	9.98758	Benzenoids
5.07779	5.35551	Carbohydrates and carbohydrate conjugates
0.773033	3.96707	Organoheterocyclic compounds
0.569264	9.23194	Amino acids, peptides, and analogues
7.55361	6.0479	Amino acids, peptides, and analogues
3.57233	10.8685	Benzenoids
1.16986	8.98132	Benzenoids
-0.17831	10.7186	Amino acids, peptides, and analogues
3.79266	7.34606	Benzenoids
2.06998	4.7043	Other
4.28937	5.74074	Benzenoids
-1.35206	8.22438	Benzenoids
-0.25173	3.37507	Organoheterocyclic compounds
-0.461056	4.65502	Amino acids, peptides, and analogues
1.33677	11.5607	Amino acids, peptides, and analogues
3.04507	12.0055	Amino acids, peptides, and analogues
8.45082	4.31435	Carbohydrates and carbohydrate conjugates
2.43769	11.2161	Benzenoids
-3.71709	10.1635	Benzenoids
0.741675	10.1083	Benzenoids
-0.828159	2.53127	Other
3.54381	8.48074	Benzenoids
6.54731	8.89768	Benzenoids
7.31492	6.53071	Glycerolipids
2.32417	11.2945	Benzenoids
3.85382	10.4453	Amino acids, peptides, and analogues
2.63918	5.84928	Fatty Acyls
-0.331115	10.6047	Benzenoids
2.40652	8.59537	Benzenoids
0.350182	2.84683	Organoheterocyclic compounds
-2.52347	6.82792	Benzenoids
2.07024	12.5195	Benzenoids
7.14523	6.11833	Organoheterocyclic compounds
8.23152	4.12391	Benzenoids
-1.62762	6.54675	Benzenoids
6.19739	8.80651	Benzenoids
2.88862	7.58621	Organoheterocyclic compounds
0.0942	13.9793	Peptides
5.7653	9.71969	Benzenoids
-0.0534115	11.4733	Benzenoids
3.27487	5.78244	Benzenoids
5.28149	9.92627	Benzenoids
8.0214	10.0372
5.71312	6.69376	Amino acids, peptides, and analogues
3.13119	5.31769	Prenol lipids
1.75802	8.74314	Benzenoids
9.20077	9.86393	Triterpenoids
2.17561	13.9322	Fatty Acyls
-0.546797	8.99068	Benzenoids
1.37604	11.357	Benzenoids
5.07557	9.3491	Benzenoids
-3.22259	9.81323	Amino acids, peptides, and analogues
0.635993	10.0988	Benzenoids
-0.0564475	9.59179	Benzenoids
2.15245	4.88941	Fatty Acyls
7.45499	7.13077	Benzenoids
4.05464	6.4264	Steroids and steroid derivatives
2.8838	10.6764	Benzenoids
2.66887	5.10947	Organoheterocyclic compounds
-0.553272	9.76446	Trialkylamines
1.06795	4.44895	Prenol lipids
5.8084	6.12089
2.16933	5.66652	Other
2.05582	4.66389	Organosulfur compounds
-0.430239	4.82833	Amino acids, peptides, and analogues
1.11664	10.4476	Amino acids, peptides, and analogues
7.23162	6.54024	Triterpenoids
0.582654	8.59796	Benzenoids
-0.252145	7.53388	Benzenoids
-0.444931	6.81338	Benzenoids
7.35244	7.18547	Organoheterocyclic compounds
-0.63801	6.80364	Benzenoids
0.789424	10.2879	Benzenoids
-3.46642	9.01056	Benzenoids
-0.627422	3.94718	Amino acids, peptides, and analogues
4.14623	8.48574	Benzenoids
4.70704	8.15297	Benzenoids
-0.192168	11.0242	Peptides
0.75286	4.48243	Fatty Acyls
0.343722	4.50001	Carbohydrates and carbohydrate conjugates
2.08933	10.6683	Amino acids, peptides, and analogues
0.874873	10.7414	Benzenoids
0.457523	9.75192	Benzenoids
2.36797	7.03366	Benzenoids
0.467664	10.8958	Amino acids, peptides, and analogues
2.76656	8.96154	Benzenoids
2.08706	5.0336	Prenol lipids
4.29967	9.97075	Benzenoids
2.39314	7.31738	Benzenoids
-0.607739	9.73336	Benzenoids
-0.581575	9.97971	Benzenoids
-0.837446	2.4919	Other
5.20519	6.87687	Benzenoids
0.611495	4.14082	Organoheterocyclic compounds
-3.44525	10.2209	Amino acids, peptides, and analogues
-1.64326	1.03813	Other
1.22812	11.5712	Amino acids, peptides, and analogues
2.47917	5.68252	Glycerolipids
7.59328	7.21643	Carbohydrates and carbohydrate conjugates
0.467342	14.4498	Peptides
3.63558	10.3575	Amino acids, peptides, and analogues
-0.391724	7.02144	Benzenoids
4.30773	5.56352	Fatty Acyls
0.346124	11.8706	Amino acids, peptides, and analogues
8.7379	3.32105	Carbohydrates and carbohydrate conjugates
-1.78272	8.22698	Benzenoids
2.16625	11.5492	Benzenoids
-3.37803	9.38249	Benzenoids
2.07439	12.5435	Benzenoids
4.47725	7.24715	Organoheterocyclic compounds
1.54886	7.40167	Benzenoids
-0.615331	3.82729	Amino acids, peptides, and analogues
5.29532	8.58705	Benzenoids
-1.27477	6.31875	Benzenoids
1.35572	10.3964	Benzenoids
2.94443	12.3373	Amino acids, peptides, and analogues
5.87652	6.05708	Benzenoids
2.55381	8.37683	Benzenoids
2.11908	11.5352	Amino acids, peptides, and analogues
5.3291	6.87374	Amino acids, peptides, and analogues
-0.213081	3.9745	Amino acids, peptides, and analogues
1.02301	9.86319	Benzenoids
-1.19866	8.19302	Benzenoids
7.37814	7.22282	Prenol lipids
0.980324	9.47864	Benzenoids
-2.54303	6.91431	Amino acids, peptides, and analogues
9.12979	3.16353	Triterpenoids
6.31217	6.82108	Sphingolipids
3.03306	8.34906	Benzenoids
8.73792	9.495	Triterpenoids
6.78356	6.4122	Fatty Acyls
1.64961	11.5485	Benzenoids
4.32519	5.4874	Organoheterocyclic compounds
-1.01664	8.87385	Benzenoids
2.90463	7.66901	Benzenoids
4.2327	5.4737	Fatty Acyls
-0.25995	8.38981	Benzenoids
0.46027	14.3379	Peptides
4.17258	9.81642	Benzenoids
-0.544724	6.60424	Benzenoids
-2.59961	6.64847	Benzenoids
5.58747	5.57504	Carbohydrates and carbohydrate conjugates
-0.413796	8.8158	Amino acids, peptides, and analogues
-0.181523	7.29294	Benzenoids
0.411586	7.08023	Benzenoids
2.11153	9.56574	Benzenoids
3.50314	5.46947
0.571985	4.99707	Carbohydrates and carbohydrate conjugates
1.03014	11.169	Benzenoids
5.2454	5.55603	Carbohydrates and carbohydrate conjugates
-0.828632	3.60482	Amino acids, peptides, and analogues
0.894546	7.69378	Benzenoids
-0.0482761	4.36832	Amino acids, peptides, and analogues
-1.25325	7.01592	Benzenoids
5.42472	9.92082	Benzenoids
0.583208	9.46706	Benzenoids
-3.43516	10.1676	Benzenoids
-3.66881	10.1692	Benzenoids
4.47743	9.7855	Benzenoids
2.91198	10.7433	Benzenoids
-3.20524	9.82432	Benzenoids
-0.456575	3.06221	Other
-3.4707	10.2846	Benzenoids
0.898213	11.3142	Amino acids, peptides, and analogues
-1.75657	6.47949	Benzenoids
5.96422	10.5562	Amino acids, peptides, and analogues
-0.630664	4.36129	Amino acids, peptides, and analogues
3.56077	8.74108	Benzenoids
2.81435	8.20948	Benzenoids
1.26363	5.62738	Organoheterocyclic compounds
6.90255	9.85721	Amino acids, peptides, and analogues
7.41016	7.21687	Triterpenoids
3.69537	5.93304	Benzenoids
-1.16428	9.10999	Benzenoids
-1.08459	10.7144	Benzenoids
-0.93742	10.9533	Benzenoids
2.92106	5.80243	Other
1.59739	10.9549	Amino acids, peptides, and analogues
3.03235	11.9827	Amino acids, peptides, and analogues
0.35499	2.83609	Carbohydrates and carbohydrate conjugates
-0.577624	9.76093	Benzenoids
-0.242255	11.0609	Amino acids, peptides, and analogues
0.727617	9.7284	Benzenoids
-0.0800158	10.8613	Amino acids, peptides, and analogues
-1.12855	10.4895	Carbohydrates and carbohydrate conjugates
4.17654	5.50101	Organoheterocyclic compounds
6.44802	10.3096	Benzenoids
0.678584	11.5787	Amino acids, peptides, and analogues
6.79951	10.9575	Benzenoids
-0.99682	9.79306	Benzenoids
1.15693	4.23613	Fatty Acyls
4.51462	5.53709	Fatty Acyls
5.58514	8.63534	Benzenoids
2.08788	11.4679	Amino acids, peptides, and analogues
6.75459	10.5993	Amino acids, peptides, and analogues
-3.40078	9.09065	Benzenoids
8.60755	3.22054	Carbohydrates and carbohydrate conjugates
0.723345	11.6863	Amino acids, peptides, and analogues
-2.11224	3.91516	Diazines
8.66527	3.32662	Triterpenoids
-0.249588	10.9638	Benzenoids
4.30487	5.39689	Organoheterocyclic compounds
4.5294	7.21814	Organoheterocyclic compounds
1.99356	8.82974	Benzenoids
1.26811	10.7578	Benzenoids
0.0159011	9.61864	Benzenoids
6.38019	5.44206	Steroids and steroid derivatives
1.56975	11.6974	Amino acids, peptides, and analogues
1.29042	11.8941	Benzenoids
-1.90105	4.16159	Diazines
0.297383	11.2432	Benzenoids
1.41356	4.89133	Fatty Acyls
0.563265	11.8661	Amino acids, peptides, and analogues
1.33416	11.4274	Benzenoids
5.28572	9.78791	Amino acids, peptides, and analogues
7.19579	3.55839	Carbohydrates and carbohydrate conjugates
-1.52746	4.87265	Amino acids, peptides, and analogues
4.92751	8.24459	Benzenoids
2.02025	4.63433	Prenol lipids
3.79079	8.9145	Benzenoids
1.90174	7.63914	Benzenoids
2.04622	9.64989	Benzenoids
5.728	8.80466	Benzenoids
-0.36776	4.89288	Amino acids, peptides, and analogues
1.02661	4.1323	Other
-1.02069	4.32165	Azoles
1.51693	11.1759	Benzenoids
-4.91059	5.35873	Amino acids, peptides, and analogues
-3.28807	4.41178	Diazines
3.63703	10.5965	Benzenoids
0.443948	14.4009	Amino acids, peptides, and analogues
5.37929	9.46619	Benzenoids
6.86338	10.5329	Amino acids, peptides, and analogues
4.24565	6.2708	Steroids and steroid derivatives
-1.5865	8.78219	Benzenoids
5.69386	8.71721	Benzenoids
-0.0698795	3.59183	Organoheterocyclic compounds
0.0591159	13.708	Peptides
3.34534	7.24501	Benzenoids
4.25237	8.98248	Amino acids, peptides, and analogues
2.0484	9.66788	Benzenoids
4.89914	5.39488	Prenol lipids
-1.22825	8.36427	Diazines
3.33833	10.1967	Amino acids, peptides, and analogues
7.8042	4.18529	Carbohydrates and carbohydrate conjugates
0.979941	10.7028	Benzenoids
-1.07664	9.06874	Benzenoids
4.55659	5.94945	Steroids and steroid derivatives
3.9418	5.837	Carbohydrates and carbohydrate conjugates
5.71442	5.40702	Steroids and steroid derivatives
-6.1048	5.89467	Amino acids, peptides, and analogues
2.32894	5.07111	Prenol lipids
-3.16579	8.76413	Trialkylamines
1.77354	10.9716	Benzenoids
1.19037	11.7121	Amino acids, peptides, and analogues
2.79622	8.5583	Benzenoids
1.9296	11.4755	Benzenoids
-3.3644	10.2916	Amino acids, peptides, and analogues
-1.15509	2.92616	Organoheterocyclic compounds
6.67187	6.7958	Fatty Acyls
3.55526	8.52593	Benzenoids
4.03936	5.98159	Fatty Acyls
-1.38205	3.06267	Organosulfur compounds
-1.45633	3.71838	Amino acids, peptides, and analogues
0.228815	4.23399	Amino acids, peptides, and analogues
2.49651	10.2862	Benzenoids
-1.55022	6.9833	Benzenoids
0.905186	9.333	Amino acids, peptides, and analogues
2.51585	6.14843	Amino acids, peptides, and analogues
-3.3141	10.0812	Benzenoids
2.46992	8.01669	Benzenoids
-1.4214	7.48331	Benzenoids
2.29918	7.07843	Benzenoids
2.60862	9.451	Peptides
-1.57237	6.38176	Benzenoids
1.96826	11.8148	Benzenoids
1.60812	7.47771	Benzenoids
4.36876	5.40385	Organoheterocyclic compounds
2.12769	7.7098	Benzenoids
3.719	6.27336	Fatty Acyls
-0.0258436	10.852	Benzenoids
8.62652	9.54121	Triterpenoids
-0.673228	8.53383	Amino acids, peptides, and analogues
7.86938	4.13254	Triterpenoids
-0.972075	10.686	Diazines
4.9424	8.38606	Benzenoids
0.423828	7.08282	Benzenoids
-3.05217	9.46949	Diazines
1.97437	12.429	Amino acids, peptides, and analogues
-0.498343	4.05395	Amines
3.29127	5.38389	Carbohydrates and carbohydrate conjugates
-3.28212	8.48209	Benzenoids
6.55522	9.65578	Benzenoids
-1.56795	7.49025	Benzenoids
-0.809755	4.085	Organoheterocyclic compounds
-0.246149	9.5274	Amino acids, peptides, and analogues
0.172922	5.19159	Amino acids, peptides, and analogues
5.46653	9.3142	Benzenoids
1.40398	10.6174	Benzenoids
-0.521345	3.44693	Trialkylamines
3.69741	7.45792	Benzenoids
1.96322	11.6855	Benzenoids
6.18756	8.53722	Benzenoids
0.798972	9.2923	Benzenoids
-0.00133548	8.58662	Amino acids, peptides, and analogues
1.75667	5.10953	Other
-0.508126	3.24388	Organoheterocyclic compounds
-3.2317	9.27922	Amino acids, peptides, and analogues
5.7637	6.48252	Steroids and steroid derivatives
-1.46991	4.34627	Organoheterocyclic compounds
0.69822	13.2196	Peptides
1.76894	6.79088	Benzenoids
-0.225622	10.9409	Amino acids, peptides, and analogues
-1.81874	4.40627	Diazines
-0.17356	8.36868	Benzenoids
-1.85921	4.83566	Organoheterocyclic compounds
2.81227	6.03469	Fatty Acyls
1.64998	11.2783	Amino acids, peptides, and analogues
0.424414	4.39636	Organoheterocyclic compounds
-3.51414	9.12915	Benzenoids
4.45463	5.53283	Organoheterocyclic compounds
-0.41977	9.5185	Benzenoids
-1.03362	3.43956	Other
7.39316	9.66367
1.24307	10.1216	Amino acids, peptides, and analogues
0.290313	12.7305	Benzenoids
1.1009	9.96785	Amino acids, peptides, and analogues
1.34805	10.3395	Benzenoids
3.83192	7.15163	Benzenoids
0.450083	9.46042	Benzenoids
1.19584	7.45152	Benzenoids
7.88565	4.10886	Triterpenoids
2.21124	12.0426	Benzenoids
2.20986	11.8692	Benzenoids
0.0517089	6.81299	Benzenoids
-0.187672	2.7321	Other
-1.18615	4.78004	Carbohydrates and carbohydrate conjugates
-1.34555	9.90328	Amino acids, peptides, and analogues
0.381907	2.74764	Glycerophospholipids
-3.21644	9.91502	Amino acids, peptides, and analogues
3.50577	8.75937	Benzenoids
2.59988	8.48718	Benzenoids
[truncated: 16,097 more rows]

## Sheet: Figure 4 b
minimum myopic MCES distance
5.5
10
2
2
12
5
3
4
8
2
10
9
6.5
1
10
10
6
5
10
8
8
3
6
10
5
2
1
1
6.5
4
4
4
11.5
1
7
10
7
6
2
4
10
6
7
7
3
9
5
11
5
6
3
5
3
6
5
10
9
4
6
10
4
6
4
2
3
10
7
10.5
6
10
10
7
3
11
8
14.5
6
10
5
9
4
7
9
9
6
6
1
4
5
5
7
7
4
5
3
7
2
3
13.5
3
3
2
3
6
7
2
10
9
5
10
3
13.5
3
4
9
3
4
5
2
2
4
8.5
3
5
2
2
10
7
10
4
4
3
10
2
5
6
10
10
3
10
5
6
8.5
8
7
1
3
7
9
5
5
9.5
11.5
7
10
8
3
4
4
7
5
10
2
10
7
10
6
5
7
28
2
3
9
4
8
9
10
10
4
11
6
3
10
3
4
6
2
10
9
5
1
9
9.5
5
6
8
4
3
7
10
10
5
10
5
8
6
1
4
10
2
3
7
2
3
10
10
1
8
5
2
1
10
11
6
8
3
9
5
10
9
8
3
10
4
1
2
10
3
14.5
4
5
18
9
4
6
10.5
3
9
7
5
21
5
9.5
5
7
7
3
4
2
6
10
10
2
5
3
10
9
6
7
10
8
2
4
3
10
12
4
10
2
3
8
15
5
5.5
8
18
9.5
10
6
8
2
6
10
4
6
8
3
1
5
3
10
10
5
8
1
5
4
4
1
10
5
2
2
5
5
10
5
1
6
10
2
5
2
5
8
4
10
3
5
2
10
4
8
8
11
16
10
4
8
2
10
3
5
5
7
9
2
9
7.5
3
4
5
5
1
3
5
5
6
2
10
11
5
7
10
5
3
7.5
8
6
4
8
5
4.5
3
10
6
2
6
3
5
2
10
5
3
6
13.5
6
10
3
10
5
10
11
1
4
3
7.5
2
5
10
3
10
5
8
10
10
10
10
1
5
9
5
10
4
6
10
10
4
6
2
2
6
10
10
2
5
3
8
3
10
10
5
2
3
8
3
5
10
10
3
7
4
8.5
10
10
8
5.5
3
4
10
4
7
12
4
7
2
6
5
4
4
2
4
6
7
7
5
10
4
5
6
1
6.5
6
10
3
10
9
10
2
10
8.5
10
9
3
6
1
2
7
4
37
3
6
5
10
10
3
7
10
9
9.5
3
2
7
5
4
3
10
11.5
2
7
5
1
4
9
6
2
12.5
8.5
3
1
3
1
8
3
10
3
4
7
8
5
12.5
4
5
4
10
5
10
15
18
2
1
4
5
7
10
3
4
4
10
1
10
6
4
3
12
2
9
4
9
9
4
9
3
4
10
7
10
5
10
10
5
2
2
3
8
8
1
4
10
10
10
3
3
2
5
5
10
3
4
4
7
10
6
6
2
15
3
5
10
2
7
2
9
6
6
10
10
4
9
6
8
10
7.5
4
9.5
6
3
7
8.5
7
7
9
3
2
4
21
2
5
8
10
6
10
10
3
6
8
1
5
10
9
11
3
1
4
7
10
2
14
10
2
9
10
4
8
3
3
8
7
10
9
3
5
6
10
4
10
2
10
15
2
6
3
3
2
10
10
10
2
5
3
7
10
4
4
3
4
3
10
7
7
14.5
6
10
1
6
4
10
10
6
5
4
9
6
10
10
5
2
4
11
4
9
9
5
3
7
10
6.5
2
9
6
3
3
2
1
5
10
5
3
4
15.5
3
6
11
2
3
3
4
10
2
2
10.5
2
4
2
10
4
6
7
8.5
9
4
5
6
2
9
10
4
7
5
7
10
10
8
1
2
10
4
9
3
10
8
3
8.5
6
4
5
2
2
10
3
10
5
9
8
2
2
7
8.5
1
10
4
4
7
4
10
3
8
9
10
3
8
10.5
3
8
8
3
8
3
3
4
6
4
7
10
2
4
10
2
2
3
3
8
10
16.5
6
10
4
6
9
5
2
4
5
6
4
1
10
6
2
8
10
11.5
7
10
6
10
5
10
5
3
8
1
5
10
2
6.5
10
4
5
1
3
8
6
8.5
4
10
7
10
4
9
2
10
3
6
2
4
9
7
3
4
10
6
10
4
9
2
10
5
4
1
8
4
1
7
10
4
2
5
12
7
11
4
10
3
9
5
8
3
3
8
4
1
6
7
10
4
8
6
7
2
6
5
5
4
3
10
9
2.5
10
8
10
10
7
7
4
1
12.5
10
5
3
10
3
10
5
4
5
3
10
4
10
3
10
4.5
8
4
5
2
18.5
6
3
9
3
4
5
3
10
2
3
10
6
5.5
5
4
4
5
7
10
3
7
1
10
2
6
10
10
16
10
8
7
13
2
6
4
3
4
11
5
2
5
9
4
6
8
2
4
10
5
3
2
18.5
8
6
5
6
13
8
2
8
7
8
2
10
10
5
10
3
3
5
7
10
10
5
8
2
5
6
4
4
9
8
5
5
7.5
1
2
8
4
14
7
2
5
8
4
10
10
3
5
7
11
4
9
7
7
8
3
5
3
8
5
8
4
4
3
3
9
9.5
10
4
10
7
3
10
8
6
8
9
10
1
3
10
3
10
10
10
6
7
4
7
8
5
10
10
7
4
9
10
6
2
4
9.5
6
4
2
6
10
10
7
4
5
4
2
5
3
6
4
14
6
1
8
10
7
5
10
4
9
10
10
10
2
8
10
9
6
4
8
3
7
3
4
9
10
9
5
8.5
9
9
2
6
8
2
5
10
5
10
8
10
2
3
4
10
4
3
2
1
6
2
7
5
10
8
10
4
7
3
8
10
4
2
5
2
2
8
10
3
5.5
5
3
10
3
10
9
7
8
5
8
3
10
9
7
2
6
4
10
10
4
3
9.5
5
2
8
7
6
10
5
4
10
4
18
3
3.5
5
10
2
8
18
9
7
10
14.5
5
3
3
10
5
2
10
3
10
6.5
5
7
8
11
7
5
9
10
4
8
10
4
9
4
10
10
2
8
3
7
10
3
6
10
4
10
10
6
16
9
2
4
6
2
9
2
14
1
10
3
5
10
10
6
9
4
7
2
5
3
2
6
3
4
8.5
3
10
3.5
16
10
5
10
4
3
1
10
3
1
18
10
4
4
4
10
3
6
10
3
10
5
10
8
1
10
10
4
10
3
4
10
10
10
7
10
5
2
3
12.5
1
10
9
10
8
10
10
5
8.5
8
7
7
4
3
10
9
10
16
10
9
5
2
9
10
5
10
4
4.5
5
5
8
2
3
7
2
10
6
6
3
7
10
5
7
10
8.5
10
9.5
1
10
9
5
12.5
4
3
10
10
3
10
9
3
7
2
3
11
3
10
9
3
5
10
10
4
3
4
1
8
4
5
5
10
2
3
3
10
4
2
3
10
10
10
2
8.5
13.5
3
7.5
4
8
2
5
2
10
3
11
10
5
2
10
8
6
4
10
5
3
10
3
1
4
3
1
3
8
4
7
4
6
7
8
4
4
5
10
5
4
7
9
1
11.5
9.5
8.5
10
10
5
9
4
4
18
8
10
7
4
7
5
4
3
3
2
9
8
2
8
4
9
7
18.5
1
3
10
7
9.5
13.5
10
15
10
4
3
5
9
10
7.5
7
10
4
5
8
4
4
5
4
8
4
6
5
10
8
2
10
6
3
4
9
7
1
10
3
5
19
3
7
4
9
10
10
10
6
10
10
8
2
4
2
3
10
10
10
2
5
4
9
4
5
10
2
3
2
8
3
10
6
10
4.5
1
5.5
9
10
6
10
5
8
7
3
5
3
5
10
9
3
6
6
10
22
8
11
4
4
10
3
10
5
4
2
5
2
11
8.5
7
4
8.5
11.5
7
7
6
1
4
4
9.5
3
7
10
10
2
4
7
4.5
1
2
6
8
7
7
10
5
5
3
8.5
5
10
2
4
9
4
6
2
5
3
10
6
1
2
9.5
5
10
10
10
10
7
3
10
7
10
4
8
5
6
3
3
9
4
5
4
3
7
9
6
3
4
4
4
7
3
5
10
8
10
5
7
2
2
15
9
7
1
7
9.5
7
8
6
7
6
3
10
7
7
5
10
10
10
6
7
10
4
8
9
13.5
10
10
2
2
5
3
2
6
1
4.5
6
3
4
2
8
8.5
4
4
3
4
9
10
3
2
10
3
6
10
4
10
6
5
3
5
13.5
7
10
9
9
3
3
24
6
3
10
5
7
6
4
5
4
10
3
10
4
10
5
1
10
10
9
5
4
8
5.5
1
8
10
5
6
6
7
3
11
10
4
8
5
5
4
4
4
4
6
2
4
4
2
3
4
7
8
7
4
3
2
4
18
6
2
2
10
3
10
8
4
10
8
2
6
10
4
3
10
10
5
1
4
10
2
5
10
10
6
10
9
5
4
10.5
5
10
4
10
12
10
3
15
8
4
8
9
7
7
10
10
8.5
8
4
10
7
3
6
7
5
7
5
3
10
3
10
10
9
3
5
1
18
4
2
4
5
3
6
14
4
5
5
4
5
2
8
10
7
7
4
10
2
4
7
2
3
9
6
8
10.5
4
9
6
10
5
3
8
7
10
6
3
10
4
3
12
3
10.5
10
1
11.5
10
4
4
5
9
10
3
9
10
4
4
3
10
3
6
6
3
6
5
10
4
7
8
6
10
5
7
10
3
6
16.5
7
3
4
10
8
9
1
8
6
2
4
9
5
6
5
3
4
5
4
3
2
10
7
5
[truncated: 17,995 more rows]

## Sheet: Figure 5
x	y	Dataset	TargetValue	TargetColumn
-1.27167	3.8563	biomolecules
1.61961	11.172	biomolecules
-0.846217	2.49879	biomolecules
7.90139	4.10903	biomolecules
-2.45833	7.28864	biomolecules
5.5683	6.87907	biomolecules
3.88926	6.72628	biomolecules
-0.115769	5.04008	biomolecules
1.7817	8.82678	biomolecules
0.854911	4.35866	biomolecules
-1.73613	8.64861	biomolecules
3.98276	5.4223	biomolecules
-1.88488	5.02105	biomolecules
0.871893	7.73304	biomolecules
2.33017	11.3216	biomolecules
2.37425	11.4084	biomolecules
2.85909	8.39044	biomolecules
0.1171	7.76114	biomolecules
6.49434	5.24605	biomolecules
3.63315	6.58413	biomolecules
1.02001	10.0141	biomolecules
1.17125	11.7452	biomolecules
0.566314	9.19325	biomolecules
5.40561	6.18918	biomolecules
4.92772	8.53594	biomolecules
-0.678307	6.62584	biomolecules
3.60392	6.64646	biomolecules
-2.64497	6.6496	biomolecules
-1.80082	4.08154	biomolecules
-0.271682	6.98282	biomolecules
-2.44481	4.77245	biomolecules
3.44286	10.2476	biomolecules
6.59687	6.02798	biomolecules
8.96993	3.68515	biomolecules
1.5152	8.95358	biomolecules
3.58558	5.91025	biomolecules
0.286594	3.51485	biomolecules
2.30116	4.88464	biomolecules
5.09675	10.0072	biomolecules
1.02444	10.0417	biomolecules
2.0983	5.22009	biomolecules
1.43161	9.99967	biomolecules
1.3163	4.62704	biomolecules
1.82671	10.7725	biomolecules
0.503308	13.5187	biomolecules
8.99332	9.97633	biomolecules
1.85874	10.8345	biomolecules
2.64985	5.08367	biomolecules
0.550927	7.9843	biomolecules
7.93374	4.14139	biomolecules
6.34083	3.81214	biomolecules
-0.0359025	10.8864	biomolecules
3.40503	8.9369	biomolecules
3.00082	8.82303	biomolecules
2.07252	10.5883	biomolecules
-1.37663	7.38112	biomolecules
3.81239	5.37755	biomolecules
6.60443	5.26794	biomolecules
-0.0636842	4.46842	biomolecules
2.44171	10.231	biomolecules
2.28994	6.8095	biomolecules
-3.87611	10.1791	biomolecules
-0.898386	2.79671	biomolecules
-1.89005	9.41046	biomolecules
1.12988	11.7368	biomolecules
0.80058	10.0718	biomolecules
7.01219	6.55389	biomolecules
6.88847	9.95242	biomolecules
-1.51157	8.01745	biomolecules
0.558587	4.98435	biomolecules
0.3879	7.71918	biomolecules
4.38192	6.19568	biomolecules
0.120266	10.333	biomolecules
-1.34465	9.59143	biomolecules
-1.13213	7.69168	biomolecules
0.349992	11.593	biomolecules
-1.40013	4.4894	biomolecules
1.2992	8.13275	biomolecules
0.355971	10.7705	biomolecules
1.10525	5.49832	biomolecules
5.36877	9.90306	biomolecules
-3.34628	9.16439	biomolecules
-2.35486	6.81509	biomolecules
-0.298833	3.96972	biomolecules
3.26813	8.66368	biomolecules
0.930827	7.1735	biomolecules
-1.54715	4.05753	biomolecules
-1.35106	6.15154	biomolecules
-0.691535	7.95083	biomolecules
1.77302	9.45471	biomolecules
-0.225198	11.4172	biomolecules
3.2576	9.39799	biomolecules
-0.938105	7.64386	biomolecules
-2.61688	5.77289	biomolecules
2.09451	10.9195	biomolecules
-0.52173	9.78281	biomolecules
-1.48436	6.24447	biomolecules
-0.124614	13.064	biomolecules
-2.34651	4.03551	biomolecules
1.44785	7.46085	biomolecules
2.39835	10.8936	biomolecules
-0.0389937	3.65194	biomolecules
1.99148	12.5267	biomolecules
0.621878	7.228	biomolecules
-0.502926	4.28093	biomolecules
2.44668	7.2582	biomolecules
1.24493	8.39123	biomolecules
-0.870994	8.96535	biomolecules
1.2628	11.086	biomolecules
-0.944806	8.07397	biomolecules
-0.309781	3.07973	biomolecules
2.40669	10.009	biomolecules
-0.0680219	10.6874	biomolecules
-1.91089	5.73605	biomolecules
3.73844	5.81793	biomolecules
3.18791	8.86044	biomolecules
-0.571113	4.30596	biomolecules
-1.55239	4.51874	biomolecules
3.40343	6.05705	biomolecules
0.218501	9.81934	biomolecules
5.78347	6.55417	biomolecules
2.25152	12.1325	biomolecules
5.45118	6.28922	biomolecules
0.971609	10.6673	biomolecules
1.54709	11.8365	biomolecules
1.35393	7.3994	biomolecules
2.86478	8.64915	biomolecules
-1.01494	9.10018	biomolecules
-1.27795	7.22491	biomolecules
5.02637	5.381	biomolecules
0.0964218	10.8818	biomolecules
0.360169	9.20508	biomolecules
-1.44036	7.01069	biomolecules
-0.80302	3.4499	biomolecules
4.73628	6.00854	biomolecules
-0.318651	4.29074	biomolecules
-0.624261	3.18505	biomolecules
-2.30519	7.19725	biomolecules
0.965344	10.8338	biomolecules
1.23227	11.949	biomolecules
2.50838	8.19344	biomolecules
-0.656977	10.0248	biomolecules
2.87765	8.61118	biomolecules
2.40874	8.68877	biomolecules
0.176371	10.4178	biomolecules
-0.983301	3.47907	biomolecules
3.60714	6.00044	biomolecules
0.892976	9.65292	biomolecules
5.23016	6.55908	biomolecules
-3.43055	10.1821	biomolecules
2.1903	11.8691	biomolecules
0.389901	6.98624	biomolecules
0.887342	4.43601	biomolecules
-3.88499	10.6119	biomolecules
-2.19836	4.28024	biomolecules
0.183142	8.70296	biomolecules
-0.545175	8.87713	biomolecules
4.36793	8.47987	biomolecules
-0.626968	8.79288	biomolecules
3.89657	10.5027	biomolecules
-0.835783	3.02696	biomolecules
-0.759229	10.6543	biomolecules
-0.796317	6.93751	biomolecules
-1.00968	8.45938	biomolecules
6.13851	9.11603	biomolecules
-1.34625	8.39577	biomolecules
-1.59344	8.25411	biomolecules
-0.244869	3.25433	biomolecules
-0.503751	9.6061	biomolecules
2.93868	10.8225	biomolecules
-1.35465	7.56712	biomolecules
-1.22393	8.54208	biomolecules
1.01775	9.87447	biomolecules
-0.589912	10.8211	biomolecules
1.66815	10.3384	biomolecules
2.32416	8.65907	biomolecules
1.23019	5.46745	biomolecules
-0.610414	8.40033	biomolecules
0.342632	4.36646	biomolecules
0.71955	7.76627	biomolecules
2.18597	11.3462	biomolecules
-0.232448	10.305	biomolecules
0.74125	9.57399	biomolecules
-3.22028	9.21259	biomolecules
0.740814	9.61285	biomolecules
1.90949	5.9719	biomolecules
1.95971	4.85111	biomolecules
2.52253	6.15687	biomolecules
0.0196204	7.18956	biomolecules
0.840116	10.3254	biomolecules
-0.284251	3.70866	biomolecules
1.96925	9.71531	biomolecules
1.04214	8.59655	biomolecules
3.5609	6.03692	biomolecules
0.570685	5.02354	biomolecules
2.10288	12.4367	biomolecules
6.79877	10.9732	biomolecules
0.467338	11.2065	biomolecules
3.04315	9.80083	biomolecules
-0.396076	6.89191	biomolecules
2.27721	4.8401	biomolecules
-3.2124	9.70166	biomolecules
0.725236	10.8853	biomolecules
2.37997	9.77677	biomolecules
0.463873	10.7014	biomolecules
-0.387849	3.29745	biomolecules
-5.55453	5.62133	biomolecules
3.36676	10.3072	biomolecules
4.57826	5.43241	biomolecules
-1.26519	8.00239	biomolecules
-1.35976	8.00379	biomolecules
2.10171	4.75148	biomolecules
-0.0304088	7.37696	biomolecules
5.8924	5.22	biomolecules
-0.733121	6.74953	biomolecules
-1.28466	10.2923	biomolecules
6.20056	9.84447	biomolecules
2.30649	7.41036	biomolecules
0.92661	9.36106	biomolecules
1.84822	12.5348	biomolecules
5.0105	5.26418	biomolecules
3.37271	8.52083	biomolecules
8.06804	9.23061	biomolecules
0.344416	14.5254	biomolecules
1.53011	11.3681	biomolecules
6.52466	9.01498	biomolecules
-1.04636	3.53042	biomolecules
7.22232	6.68628	biomolecules
4.82987	7.9965	biomolecules
-1.8584	7.54048	biomolecules
2.46119	5.06006	biomolecules
-1.17331	7.39753	biomolecules
-0.469492	9.80438	biomolecules
-1.5768	8.2659	biomolecules
1.75055	8.46123	biomolecules
0.394288	6.90197	biomolecules
5.09184	5.91789	biomolecules
8.1309	3.86992	biomolecules
3.29336	10.0337	biomolecules
6.41021	6.93295	biomolecules
0.869807	11.5398	biomolecules
-1.57403	8.28811	biomolecules
8.34793	10.4843	biomolecules
1.9774	11.9441	biomolecules
1.59887	9.40135	biomolecules
2.39573	7.36327	biomolecules
5.69529	6.30295	biomolecules
2.04307	4.67967	biomolecules
0.475697	9.28709	biomolecules
0.158608	13.0036	biomolecules
-1.87136	4.86981	biomolecules
5.03261	6.07772	biomolecules
1.21025	8.35282	biomolecules
2.08378	4.74307	biomolecules
2.29909	8.87605	biomolecules
8.85729	3.33752	biomolecules
2.25493	8.84312	biomolecules
5.85977	8.9193	biomolecules
3.80939	7.47203	biomolecules
8.92172	10.0367	biomolecules
-1.48722	4.06798	biomolecules
4.19533	5.52083	biomolecules
8.3697	4.60545	biomolecules
1.33725	11.6692	biomolecules
0.850256	8.86098	biomolecules
0.796069	11.709	biomolecules
6.04615	5.94535	biomolecules
2.29376	5.81648	biomolecules
-0.471772	6.53594	biomolecules
1.1088	10.6148	biomolecules
-2.02093	3.95533	biomolecules
1.63632	4.53911	biomolecules
0.875621	3.97134	biomolecules
2.15355	10.4548	biomolecules
3.66184	10.3196	biomolecules
0.773277	9.05668	biomolecules
2.78065	10.4367	biomolecules
6.69453	6.60365	biomolecules
0.309956	8.5078	biomolecules
-0.480446	4.64105	biomolecules
3.60563	8.22618	biomolecules
0.767148	9.93826	biomolecules
6.01257	6.41602	biomolecules
2.54178	6.17897	biomolecules
3.55843	6.46154	biomolecules
-1.91452	7.72178	biomolecules
0.288759	10.3706	biomolecules
1.15269	8.76267	biomolecules
9.17642	10.0314	biomolecules
-0.451024	9.02862	biomolecules
5.61212	9.46691	biomolecules
4.99885	8.51755	biomolecules
1.55342	11.9305	biomolecules
7.91377	4.80196	biomolecules
1.42891	8.36623	biomolecules
3.64287	6.0585	biomolecules
0.234402	11.7853	biomolecules
-1.58325	8.6249	biomolecules
-0.50186	3.06227	biomolecules
2.02103	6.83201	biomolecules
1.81249	11.8363	biomolecules
-0.866001	8.38829	biomolecules
3.0785	6.1069	biomolecules
-1.9822	3.96354	biomolecules
1.30631	9.52599	biomolecules
3.31842	10.795	biomolecules
5.5147	10.1174	biomolecules
-0.0825179	11.0889	biomolecules
2.20937	7.74571	biomolecules
7.86439	4.14266	biomolecules
7.9244	4.81937	biomolecules
-0.196734	10.4914	biomolecules
2.99868	12.1719	biomolecules
-1.16178	7.16217	biomolecules
1.43634	4.7763	biomolecules
0.76093	9.48758	biomolecules
0.615251	11.8225	biomolecules
8.59218	3.32638	biomolecules
3.84903	9.02162	biomolecules
-1.25223	7.20442	biomolecules
2.34617	8.06522	biomolecules
4.4807	5.99365	biomolecules
2.87845	7.75531	biomolecules
2.87164	8.1745	biomolecules
2.16151	6.98565	biomolecules
0.610529	3.94572	biomolecules
3.59883	6.7758	biomolecules
-0.729525	3.61269	biomolecules
-0.410204	7.06728	biomolecules
1.77094	10.8908	biomolecules
0.584712	8.24089	biomolecules
-0.344381	4.02722	biomolecules
-3.16081	9.85749	biomolecules
-0.575738	8.79297	biomolecules
-1.04343	10.113	biomolecules
-0.479193	3.16835	biomolecules
5.2153	5.99386	biomolecules
-1.61719	4.81308	biomolecules
1.1284	4.53565	biomolecules
5.84972	6.12656	biomolecules
7.5293	7.1804	biomolecules
-0.651505	7.97557	biomolecules
2.72737	10.9811	biomolecules
1.71183	10.7367	biomolecules
1.99672	6.85183	biomolecules
2.4672	5.18107	biomolecules
1.10353	8.37656	biomolecules
0.492902	7.2453	biomolecules
-0.0732591	3.22305	biomolecules
5.57247	8.67652	biomolecules
-4.96826	5.4585	biomolecules
2.02901	9.60569	biomolecules
4.05243	7.05452	biomolecules
0.0117203	10.0015	biomolecules
-1.35729	3.20918	biomolecules
4.62208	6.89912	biomolecules
-0.0809028	3.59982	biomolecules
3.05721	8.87581	biomolecules
5.3204	8.17189	biomolecules
-0.944006	3.96756	biomolecules
-3.25885	9.79313	biomolecules
3.67324	6.59879	biomolecules
-1.90909	4.84785	biomolecules
0.579808	7.71777	biomolecules
6.42894	9.24879	biomolecules
8.39662	4.5812	biomolecules
3.08624	11.6752	biomolecules
6.15804	6.54727	biomolecules
4.06887	5.60198	biomolecules
0.184796	10.9238	biomolecules
-2.5536	6.82147	biomolecules
8.30656	9.34365	biomolecules
-0.963432	8.09183	biomolecules
1.07243	10.7634	biomolecules
0.0965489	14.0548	biomolecules
2.27354	9.06953	biomolecules
8.11361	3.9023	biomolecules
-1.21526	7.04122	biomolecules
3.68538	5.39788	biomolecules
3.1062	12.1869	biomolecules
5.74639	8.82298	biomolecules
5.26445	9.95149	biomolecules
0.477475	11.8212	biomolecules
0.734585	9.41245	biomolecules
3.94207	10.2627	biomolecules
4.09157	7.08769	biomolecules
-1.48005	4.77243	biomolecules
3.49428	6.86093	biomolecules
8.47134	3.48499	biomolecules
2.72206	8.17649	biomolecules
3.74017	6.04707	biomolecules
1.60613	9.8509	biomolecules
2.8746	8.74643	biomolecules
4.40565	5.72179	biomolecules
3.84101	8.48042	biomolecules
-0.404924	9.16209	biomolecules
7.72127	3.49554	biomolecules
3.27047	11.0399	biomolecules
2.97588	9.26902	biomolecules
3.63009	6.53172	biomolecules
2.34033	5.62837	biomolecules
5.8688	8.52566	biomolecules
5.89579	8.52114	biomolecules
8.87018	4.26767	biomolecules
0.0138745	13.3982	biomolecules
2.62388	10.4994	biomolecules
-0.527	7.91331	biomolecules
0.473738	11.3632	biomolecules
-0.703868	10.0425	biomolecules
4.51351	8.33652	biomolecules
7.96542	4.65642	biomolecules
-0.839589	8.78258	biomolecules
2.84609	7.79835	biomolecules
-3.42577	8.1809	biomolecules
4.26216	6.25237	biomolecules
-0.053443	11.0343	biomolecules
-5.84774	5.73694	biomolecules
1.63374	10.917	biomolecules
1.31718	8.42606	biomolecules
3.18941	10.8124	biomolecules
-3.45145	8.53633	biomolecules
-1.55346	8.61535	biomolecules
0.518191	4.84306	biomolecules
0.457836	9.41651	biomolecules
7.23349	4.78414	biomolecules
6.93206	6.24996	biomolecules
2.65247	9.94356	biomolecules
-0.7059	8.8698	biomolecules
-0.417427	7.53822	biomolecules
-2.19792	4.74087	biomolecules
0.546472	7.87732	biomolecules
2.47462	11.1893	biomolecules
1.39197	10.2261	biomolecules
0.690187	7.22596	biomolecules
3.97186	9.76147	biomolecules
-3.36033	10.1872	biomolecules
-0.263361	10.7445	biomolecules
8.62728	3.64904	biomolecules
-1.0661	10.3716	biomolecules
-5.86072	5.73693	biomolecules
6.48313	4.7795	biomolecules
1.21971	10.0699	biomolecules
0.996556	10.8563	biomolecules
-0.617223	6.41044	biomolecules
4.36448	9.74808	biomolecules
0.178361	11.0516	biomolecules
7.28892	4.71092	biomolecules
9.30033	3.65681	biomolecules
-2.65782	6.67122	biomolecules
3.92846	6.25559	biomolecules
1.76302	11.6002	biomolecules
2.91567	7.22844	biomolecules
-1.86706	8.21643	biomolecules
8.47595	9.39376	biomolecules
3.31547	10.7282	biomolecules
3.66527	5.9259	biomolecules
7.21827	4.82957	biomolecules
2.21108	11.9612	biomolecules
-3.46323	8.14983	biomolecules
-0.52313	6.61772	biomolecules
0.0692521	11.0721	biomolecules
-0.738877	7.51269	biomolecules
3.62525	8.85738	biomolecules
2.6274	5.70583	biomolecules
-1.36643	8.83175	biomolecules
-0.353629	9.9679	biomolecules
4.88722	8.28144	biomolecules
2.56858	9.99058	biomolecules
-0.313856	10.9104	biomolecules
0.139162	11.534	biomolecules
0.19746	3.96014	biomolecules
0.0979424	8.68286	biomolecules
3.93035	5.86458	biomolecules
2.6906	8.27778	biomolecules
2.61406	7.95073	biomolecules
3.80502	5.59123	biomolecules
-0.266488	4.71031	biomolecules
-0.826991	8.83615	biomolecules
5.62666	9.35586	biomolecules
4.17711	8.84651	biomolecules
-1.50343	6.30555	biomolecules
8.35751	10.4742	biomolecules
0.468212	11.506	biomolecules
5.03564	8.47668	biomolecules
-1.51684	8.53301	biomolecules
-3.04859	9.15635	biomolecules
-0.94764	8.55984	biomolecules
0.658887	10.344	biomolecules
1.94907	9.74062	biomolecules
0.737812	11.9001	biomolecules
0.757327	9.00318	biomolecules
1.56109	11.3665	biomolecules
1.63785	9.55317	biomolecules
4.39939	9.75776	biomolecules
6.3966	3.79734	biomolecules
1.09463	10.2441	biomolecules
2.22247	12.4646	biomolecules
9.01472	3.56293	biomolecules
-0.910743	6.51426	biomolecules
2.25577	8.20257	biomolecules
2.23818	7.9531	biomolecules
2.95778	12.368	biomolecules
0.552331	10.4703	biomolecules
-0.512285	5.01148	biomolecules
-1.33322	7.69675	biomolecules
2.09593	4.7162	biomolecules
1.40299	10.7803	biomolecules
0.0782975	14.0919	biomolecules
3.67442	5.79065	biomolecules
0.83855	11.0034	biomolecules
2.33353	8.57335	biomolecules
1.43781	4.43499	biomolecules
-1.19159	6.611	biomolecules
6.80805	5.6496	biomolecules
2.29537	7.23451	biomolecules
-1.13895	10.399	biomolecules
7.05405	6.52399	biomolecules
0.300728	14.5306	biomolecules
3.91481	8.44816	biomolecules
7.72465	6.54625	biomolecules
5.91053	8.78818	biomolecules
0.128748	4.89931	biomolecules
1.55206	10.0878	biomolecules
-0.00158278	11.6879	biomolecules
5.38027	9.94058	biomolecules
0.78991	11.5428	biomolecules
-0.291833	6.95719	biomolecules
9.24838	3.70243	biomolecules
0.988913	9.76683	biomolecules
2.18267	5.20837	biomolecules
6.6198	9.11357	biomolecules
-0.409171	7.82237	biomolecules
5.05383	8.48061	biomolecules
2.39029	6.40791	biomolecules
-0.827748	6.65656	biomolecules
2.24587	10.3746	biomolecules
-3.10056	4.33241	biomolecules
-0.11471	10.8565	biomolecules
2.44308	10.0221	biomolecules
3.13503	10.9415	biomolecules
-0.0860471	7.01183	biomolecules
-2.33581	4.39163	biomolecules
3.92261	6.40125	biomolecules
1.33137	7.32734	biomolecules
-1.46272	9.3393	biomolecules
-3.56436	10.2117	biomolecules
-0.955308	3.93497	biomolecules
2.21049	4.85906	biomolecules
7.25096	6.15199	biomolecules
1.72705	9.2765	biomolecules
-1.62336	4.89045	biomolecules
-0.351172	10.0509	biomolecules
-3.30276	9.8505	biomolecules
0.629676	3.78189	biomolecules
1.34687	5.65897	biomolecules
6.61736	10.2779	biomolecules
2.0739	10.4869	biomolecules
6.00598	5.53802	biomolecules
2.15385	10.0884	biomolecules
2.42089	10.5325	biomolecules
6.40734	5.41696	biomolecules
0.944483	10.2464	biomolecules
6.37788	5.63943	biomolecules
7.13193	9.4701	biomolecules
0.93997	4.19509	biomolecules
0.701626	10.1195	biomolecules
2.90598	10.4356	biomolecules
5.38011	8.15257	biomolecules
6.53439	8.64623	biomolecules
-1.13038	9.27563	biomolecules
0.438675	11.2105	biomolecules
4.01592	9.49554	biomolecules
3.23564	10.1295	biomolecules
8.3407	10.4895	biomolecules
-0.531403	9.32814	biomolecules
1.43995	10.7272	biomolecules
-2.5091	6.73828	biomolecules
-3.5756	4.40252	biomolecules
2.17499	9.96948	biomolecules
5.95036	6.24557	biomolecules
2.13768	4.76827	biomolecules
0.370228	14.0616	biomolecules
0.228243	8.58884	biomolecules
4.24716	8.86336	biomolecules
5.40608	6.277	biomolecules
4.04214	6.0535	biomolecules
1.36139	10.5382	biomolecules
1.59197	9.15481	biomolecules
0.192447	3.72717	biomolecules
3.75948	8.4506	biomolecules
2.47158	10.819	biomolecules
-0.906437	3.44511	biomolecules
-0.64466	6.47957	biomolecules
0.242445	9.98195	biomolecules
8.58367	9.79926	biomolecules
-0.932598	9.36659	biomolecules
0.663754	4.25431	biomolecules
8.12628	3.90064	biomolecules
-3.47831	10.2366	biomolecules
2.77771	11.4177	biomolecules
-5.98904	5.84568	biomolecules
0.802254	10.2809	biomolecules
-0.692797	5.08195	biomolecules
5.50989	10.0074	biomolecules
3.95118	10.7949	biomolecules
1.76593	7.54451	biomolecules
-0.493918	10.1164	biomolecules
-0.318343	3.21297	biomolecules
2.29222	9.46807	biomolecules
-0.635468	4.23196	biomolecules
3.53202	9.16222	biomolecules
1.74647	7.08571	biomolecules
0.720178	8.09626	biomolecules
2.14747	10.3941	biomolecules
-0.212766	7.9733	biomolecules
6.80664	10.9397	biomolecules
-0.320037	4.30713	biomolecules
0.247219	10.9358	biomolecules
4.65464	5.53879	biomolecules
9.11727	10.033	biomolecules
0.0797075	10.8172	biomolecules
2.75543	10.3962	biomolecules
-1.88278	6.44459	biomolecules
-1.05385	8.58543	biomolecules
0.389776	3.5934	biomolecules
-3.40071	10.1782	biomolecules
1.45063	10.834	biomolecules
8.62523	3.36546	biomolecules
1.87346	11.2468	biomolecules
6.33111	6.70782	biomolecules
5.4097	6.06773	biomolecules
1.03361	9.28572	biomolecules
-1.26821	7.38261	biomolecules
-1.87982	8.22819	biomolecules
-1.84541	4.8234	biomolecules
0.125941	14.2896	biomolecules
-2.15468	4.72404	biomolecules
0.75682	10.1644	biomolecules
0.278783	13.154	biomolecules
3.4449	9.32993	biomolecules
-0.872023	4.89487	biomolecules
5.72668	6.30403	biomolecules
-1.08582	7.36752	biomolecules
2.95481	8.85606	biomolecules
4.40096	10.4963	biomolecules
0.189766	13.2572	biomolecules
2.13406	8.2757	biomolecules
-1.65205	4.19909	biomolecules
9.32731	3.55324	biomolecules
3.95276	7.31843	biomolecules
0.625758	10.0061	biomolecules
2.07173	7.3774	biomolecules
0.683516	7.50288	biomolecules
2.93201	8.22786	biomolecules
0.838674	11.1662	biomolecules
-3.55074	9.95121	biomolecules
2.45358	4.99815	biomolecules
0.75242	9.78162	biomolecules
-0.318365	11.1792	biomolecules
3.82452	10.8035	biomolecules
-0.89251	3.88457	biomolecules
-2.48703	4.14733	biomolecules
-0.0788559	10.6081	biomolecules
-2.85354	4.32523	biomolecules
-0.306249	3.39711	biomolecules
8.47469	9.41167	biomolecules
1.36642	8.98882	biomolecules
-1.08355	6.62881	biomolecules
-2.14939	7.3245	biomolecules
5.89285	6.09229	biomolecules
1.21434	11.4916	biomolecules
4.02746	5.90736	biomolecules
3.33136	6.9357	biomolecules
0.0474678	14.18	biomolecules
5.33736	5.15546	biomolecules
0.702426	9.94544	biomolecules
4.99595	9.73201	biomolecules
1.75398	8.46002	biomolecules
-1.22047	6.69744	biomolecules
-1.27625	8.87565	biomolecules
1.08465	10.8967	biomolecules
-1.07705	6.30496	biomolecules
0.959247	10.9474	biomolecules
2.99984	8.73787	biomolecules
4.13935	6.35067	biomolecules
-0.889139	6.73229	biomolecules
-1.22709	10.8359	biomolecules
4.19681	6.6603	biomolecules
-1.54078	8.59044	biomolecules
-0.694371	9.57522	biomolecules
-3.10479	8.86329	biomolecules
4.29181	8.84115	biomolecules
6.70225	10.3968	biomolecules
1.77785	12.525	biomolecules
-0.718633	6.4932	biomolecules
1.15168	11.4738	biomolecules
1.59841	9.84962	biomolecules
-1.39829	6.72635	biomolecules
2.46429	10.1308	biomolecules
-0.551976	9.45608	biomolecules
5.61383	8.84194	biomolecules
-0.322617	9.60465	biomolecules
1.48609	11.3773	biomolecules
1.33924	9.37176	biomolecules
-0.485959	11.2531	biomolecules
2.95959	12.0518	biomolecules
6.80526	6.43603	biomolecules
2.2952	7.87449	biomolecules
4.63023	6.08881	biomolecules
7.25381	4.72524	biomolecules
2.66331	5.75823	biomolecules
-0.351557	8.27651	biomolecules
-0.662914	11.0532	biomolecules
2.08105	4.84752	biomolecules
-0.65714	11.0734	biomolecules
7.51154	7.17828	biomolecules
-0.571117	6.95379	biomolecules
-2.68048	6.80097	biomolecules
-6.0534	5.86332	biomolecules
2.8657	7.15227	biomolecules
5.39083	6.21608	biomolecules
4.27633	6.49767	biomolecules
6.92706	6.06477	biomolecules
2.2138	11.0037	biomolecules
-0.827855	8.93963	biomolecules
0.997345	9.13818	biomolecules
0.0327927	10.7773	biomolecules
2.97009	8.21875	biomolecules
-0.215943	10.0499	biomolecules
-0.107245	8.21252	biomolecules
2.45649	10.0714	biomolecules
1.96352	7.61486	biomolecules
-1.22258	6.47632	biomolecules
4.87734	5.38142	biomolecules
-2.46841	5.94799	biomolecules
3.0104	10.5999	biomolecules
2.98867	12.2533	biomolecules
0.454573	7.18913	biomolecules
5.00757	10.0743	biomolecules
-3.29149	9.48063	biomolecules
3.12348	5.94851	biomolecules
6.51512	8.88134	biomolecules
2.37435	5.05606	biomolecules
-1.14063	6.37709	biomolecules
0.625821	10.2209	biomolecules
0.208715	8.86917	biomolecules
4.95503	7.25077	biomolecules
7.15347	6.84085	biomolecules
-1.84858	8.21042	biomolecules
5.92669	9.55702	biomolecules
-0.441253	2.99899	biomolecules
0.378422	3.54159	biomolecules
1.84561	5.29994	biomolecules
-0.142246	3.02252	biomolecules
7.9767	10.0758	biomolecules
4.21785	5.60716	biomolecules
8.8175	9.71882	biomolecules
-0.118489	4.12647	biomolecules
-1.20618	10.2866	biomolecules
0.564532	3.93179	biomolecules
0.140103	9.50665	biomolecules
1.62504	11.0348	biomolecules
1.61112	9.68179	biomolecules
-0.611934	2.98918	biomolecules
4.22246	8.82693	biomolecules
-2.62526	6.631	biomolecules
4.30662	5.63914	biomolecules
3.10128	7.15052	biomolecules
1.10938	10.4963	biomolecules
1.40193	9.53937	biomolecules
0.177337	10.4558	biomolecules
2.3353	8.11449	biomolecules
0.551127	14.1614	biomolecules
0.0957609	11.4581	biomolecules
5.69097	8.76972	biomolecules
0.536211	12.6126	biomolecules
2.31101	5.90908	biomolecules
1.69895	10.4177	biomolecules
0.455758	7.62504	biomolecules
0.431546	11.1519	biomolecules
-0.823918	6.47059	biomolecules
2.64245	5.79443	biomolecules
6.04518	4.99179	biomolecules
3.9087	10.0299	biomolecules
-0.302051	8.64409	biomolecules
0.283961	14.5685	biomolecules
5.56246	5.67656	biomolecules
5.22924	5.31661	biomolecules
6.42632	10.0053	biomolecules
5.89029	8.71551	biomolecules
1.45839	4.49049	biomolecules
1.12806	11.755	biomolecules
6.03909	6.47465	biomolecules
-0.958998	7.49131	biomolecules
-3.29773	10.1793	biomolecules
0.160323	9.82064	biomolecules
3.31388	6.04715	biomolecules
-0.223453	9.71499	biomolecules
4.58464	5.48364	biomolecules
-1.68966	6.78396	biomolecules
8.59809	10.0058	biomolecules
0.0162685	4.29879	biomolecules
6.37134	9.80818	biomolecules
1.66237	8.78093	biomolecules
1.49458	4.53374	biomolecules
0.32708	8.03308	biomolecules
-1.39178	1.51581	biomolecules
-1.83753	4.83399	biomolecules
-1.33865	6.96127	biomolecules
0.966818	11.9243	biomolecules
1.25638	11.54	biomolecules
4.28423	7.05609	biomolecules
2.75438	10.2203	biomolecules
4.41246	9.62972	biomolecules
1.03797	8.5092	biomolecules
1.65807	11.4251	biomolecules
-2.65598	6.72124	biomolecules
4.33829	6.89871	biomolecules
5.58195	6.37929	biomolecules
0.873424	9.96609	biomolecules
1.99539	5.33438	biomolecules
0.742508	4.35884	biomolecules
2.32189	10.347	biomolecules
2.50046	8.62724	biomolecules
-1.29108	6.53352	biomolecules
1.15829	4.68005	biomolecules
0.669329	11.8589	biomolecules
6.0908	8.82306	biomolecules
2.80072	11.771	biomolecules
2.14082	5.87855	biomolecules
-0.139699	11.2832	biomolecules
1.07303	8.84875	biomolecules
-1.17374	9.09391	biomolecules
-2.53042	5.86386	biomolecules
-0.657614	9.3398	biomolecules
-1.8244	4.19385	biomolecules
-1.77886	4.9931	biomolecules
1.1537	7.16537	biomolecules
6.36238	8.86269	biomolecules
-0.403759	11.3128	biomolecules
-1.12263	10.7286	biomolecules
2.53023	6.2895	biomolecules
-1.69669	8.96131	biomolecules
1.85316	8.98547	biomolecules
-1.57568	6.18579	biomolecules
-1.86533	8.39462	biomolecules
3.3344	5.36715	biomolecules
5.70115	6.15588	biomolecules
2.58444	5.09654	biomolecules
-1.49237	7.30433	biomolecules
1.06985	4.49546	biomolecules
-1.7685	5.05537	biomolecules
1.79392	9.4479	biomolecules
4.54541	6.98789	biomolecules
1.57311	9.06736	biomolecules
4.24304	8.99794	biomolecules
3.94414	5.76574	biomolecules
-0.631895	2.7699	biomolecules
-0.429585	10.8582	biomolecules
-3.46734	8.1064	biomolecules
1.15006	9.70814	biomolecules
7.9615	6.41918	biomolecules
-0.431891	6.7776	biomolecules
1.22652	4.27179	biomolecules
-1.44928	10.583	biomolecules
0.94517	9.08802	biomolecules
2.28232	5.07836	biomolecules
2.5323	11.1194	biomolecules
4.87797	7.1076	biomolecules
4.17716	8.85032	biomolecules
7.30325	6.64226	biomolecules
0.793391	8.89674	biomolecules
2.10376	8.42708	biomolecules
0.0748482	11.2978	biomolecules
-1.13973	8.64003	biomolecules
8.20814	3.69318	biomolecules
-0.0830797	3.80398	biomolecules
4.87919	7.38418	biomolecules
3.46326	8.91669	biomolecules
4.14172	9.97896	biomolecules
4.7558	9.89428	biomolecules
3.16792	10.7579	biomolecules
9.2582	9.96549	biomolecules
-1.97269	3.97642	biomolecules
1.0178	10.1343	biomolecules
-0.308192	9.05082	biomolecules
-0.519866	9.14289	biomolecules
-0.652642	9.13911	biomolecules
-1.0789	3.56356	biomolecules
-2.49379	4.16442	biomolecules
0.615865	12.8096	biomolecules
7.88994	4.11587	biomolecules
0.966881	10.5054	biomolecules
3.04079	7.98509	biomolecules
1.72955	5.43115	biomolecules
-3.91933	10.5668	biomolecules
0.745895	7.15192	biomolecules
2.93917	9.64103	biomolecules
1.19297	5.55761	biomolecules
3.98899	8.88015	biomolecules
3.741	5.95502	biomolecules
-0.222826	10.971	biomolecules
1.47158	11.7002	biomolecules
4.66442	6.0189	biomolecules
2.82919	11.2614	biomolecules
-1.36305	10.3891	biomolecules
7.9647	6.40653	biomolecules
-0.655838	3.68276	biomolecules
4.62563	9.02053	biomolecules
4.00537	7.88994	biomolecules
0.0676485	13.8569	biomolecules
2.35658	11.3997	biomolecules
4.61031	10.4033	biomolecules
2.3328	7.36839	biomolecules
-1.03164	3.24757	biomolecules
1.34447	9.75103	biomolecules
3.314	9.12493	biomolecules
3.97614	6.14096	biomolecules
0.983886	11.8017	biomolecules
1.54925	12.0528	biomolecules
-1.86234	6.71326	biomolecules
3.83996	10.4919	biomolecules
-0.0572366	8.80543	biomolecules
-2.71231	4.25555	biomolecules
6.18632	5.46429	biomolecules
3.09982	8.05062	biomolecules
4.43474	6.07625	biomolecules
5.22864	9.75772	biomolecules
4.34442	9.67686	biomolecules
6.8676	10.2801	biomolecules
4.276	6.26065	biomolecules
3.88896	5.34701	biomolecules
-2.71206	4.26136	biomolecules
6.00262	7.10379	biomolecules
9.30972	3.57811	biomolecules
4.28888	5.80996	biomolecules
-0.347089	9.11739	biomolecules
0.952569	9.90289	biomolecules
2.28744	8.30292	biomolecules
1.50689	10.9264	biomolecules
-0.38076	10.8918	biomolecules
1.69517	4.51498	biomolecules
-0.600211	10.3986	biomolecules
1.82886	9.24112	biomolecules
0.204832	4.23595	biomolecules
6.59733	8.76854	biomolecules
0.944841	11.5804	biomolecules
7.25324	4.73939	biomolecules
1.1647	5.57242	biomolecules
2.61922	11.1066	biomolecules
4.00105	8.82525	biomolecules
-0.763966	8.85077	biomolecules
0.275642	5.05854	biomolecules
-1.43838	9.38193	biomolecules
-1.22039	7.52327	biomolecules
9.27912	3.64386	biomolecules
3.40614	6.26946	biomolecules
0.709278	8.29869	biomolecules
0.698693	10.7174	biomolecules
0.0864963	7.79491	biomolecules
4.89233	6.03651	biomolecules
1.40327	11.2858	biomolecules
-0.808297	8.77546	biomolecules
8.68629	9.87952	biomolecules
-0.656691	9.44844	biomolecules
2.13129	8.78468	biomolecules
-3.3819	4.40691	biomolecules
-1.22763	4.11452	biomolecules
3.86612	10.6644	biomolecules
-0.529566	10.5138	biomolecules
-1.3833	7.44083	biomolecules
1.08847	9.61775	biomolecules
-0.937818	4.22523	biomolecules
-0.585607	9.88942	biomolecules
8.52605	9.38981	biomolecules
5.11254	6.73689	biomolecules
5.69418	5.24852	biomolecules
-0.708764	10.1177	biomolecules
2.65746	5.80214	biomolecules
5.79564	8.4621	biomolecules
1.08328	9.73245	biomolecules
-2.86373	4.44213	biomolecules
-0.540462	6.78707	biomolecules
0.746288	10.6663	biomolecules
0.736264	10.2476	biomolecules
0.977207	4.35322	biomolecules
-3.41047	8.18775	biomolecules
-0.962743	10.2306	biomolecules
-0.803602	9.43549	biomolecules
8.23562	3.7888	biomolecules
-0.186599	3.64838	biomolecules
6.9135	6.21036	biomolecules
1.65339	10.5649	biomolecules
2.27637	10.5513	biomolecules
-0.960204	10.4039	biomolecules
-3.36195	9.46045	biomolecules
-1.15051	2.03622	biomolecules
4.16739	9.68917	biomolecules
1.94457	10.4744	biomolecules
2.33225	7.7285	biomolecules
-1.62335	6.30589	biomolecules
3.44344	5.9002	biomolecules
8.48297	9.84059	biomolecules
6.72586	6.78451	biomolecules
0.589143	10.1485	biomolecules
0.34837	12.551	biomolecules
7.97294	4.15434	biomolecules
0.062323	8.53292	biomolecules
-1.63726	4.75121	biomolecules
2.18067	7.2054	biomolecules
2.6694	9.48719	biomolecules
3.51021	9.05578	biomolecules
0.153189	12.5485	biomolecules
0.277075	14.3957	biomolecules
1.3668	9.42141	biomolecules
5.73345	6.09181	biomolecules
0.532188	12.7482	biomolecules
1.89946	10.4847	biomolecules
-2.7209	4.30573	biomolecules
3.41495	6.37608	biomolecules
2.82592	8.45839	biomolecules
7.87025	10.0895	biomolecules
0.40219	4.42347	biomolecules
2.98086	10.0432	biomolecules
2.35774	6.02721	biomolecules
6.78275	10.3097	biomolecules
5.37028	8.44865	biomolecules
0.136235	10.7721	biomolecules
-3.10573	9.51232	biomolecules
0.550999	10.9554	biomolecules
-0.983989	6.6292	biomolecules
-1.25134	9.62492	biomolecules
1.42727	4.69864	biomolecules
1.45839	11.1686	biomolecules
6.64269	10.272	biomolecules
-0.297961	10.4707	biomolecules
0.13014	11.418	biomolecules
2.27296	5.10324	biomolecules
2.68323	9.18083	biomolecules
8.56347	3.4099	biomolecules
-0.392585	8.66142	biomolecules
0.416788	10.2175	biomolecules
0.337105	10.895	biomolecules
4.36063	9.34439	biomolecules
-3.28717	9.98345	biomolecules
3.87038	8.58432	biomolecules
0.385036	8.89232	biomolecules
3.10801	8.15342	biomolecules
2.37864	11.1052	biomolecules
0.0653926	10.8394	biomolecules
0.567662	10.5402	biomolecules
7.70361	6.73597	biomolecules
1.34694	4.3697	biomolecules
5.05973	8.27981	biomolecules
-1.01204	7.62273	biomolecules
-0.406874	11.0644	biomolecules
-1.79278	4.46574	biomolecules
7.68843	9.90275	biomolecules
1.04127	11.6614	biomolecules
3.05581	9.90958	biomolecules
0.570422	5.20688	biomolecules
2.19466	9.09714	biomolecules
0.611254	8.35422	biomolecules
-0.339261	10.7629	biomolecules
2.6346	8.34694	biomolecules
1.1035	9.74988	biomolecules
-1.98476	4.0961	biomolecules
2.49869	5.04404	biomolecules
0.182324	8.04624	biomolecules
2.24119	12.1943	biomolecules
0.137822	14.119	biomolecules
2.12258	12.3196	biomolecules
5.90786	8.64831	biomolecules
2.78942	9.42185	biomolecules
0.512031	10.7468	biomolecules
6.48997	5.3293	biomolecules
5.9924	10.2644	biomolecules
-1.57071	4.22823	biomolecules
-2.68665	6.80916	biomolecules
4.09288	6.02365	biomolecules
2.05085	10.9283	biomolecules
7.97723	9.97953	biomolecules
8.59564	3.39049	biomolecules
9.05213	9.76454	biomolecules
-3.27965	10.0073	biomolecules
-0.692859	6.69518	biomolecules
4.75607	7.09763	biomolecules
2.54179	9.80063	biomolecules
-0.158086	9.37754	biomolecules
5.86253	6.10623	biomolecules
2.48596	7.47148	biomolecules
1.94306	12.5181	biomolecules
3.8681	6.34986	biomolecules
-0.37322	7.96704	biomolecules
-2.03301	3.89411	biomolecules
5.76778	6.27799	biomolecules
1.78158	8.78693	biomolecules
-1.07588	8.81875	biomolecules
0.165985	2.7154	biomolecules
2.87698	8.69396	biomolecules
4.23869	6.23549	biomolecules
-0.160504	3.17349	biomolecules
0.335726	9.77706	biomolecules
-3.31476	8.38761	biomolecules
2.25778	10.4122	biomolecules
8.71127	10.0788	biomolecules
-0.0129103	8.76028	biomolecules
0.86299	3.8487	biomolecules
8.53657	3.44274	biomolecules
-0.934542	3.11094	biomolecules
6.55389	9.82097	biomolecules
3.0364	11.9326	biomolecules
-2.54276	4.64394	biomolecules
1.62263	8.79136	biomolecules
-1.66033	4.88387	biomolecules
0.966237	5.46776	biomolecules
3.25333	8.84101	biomolecules
-0.589035	8.1197	biomolecules
-1.29592	7.46072	biomolecules
0.0441601	5.23134	biomolecules
1.77594	8.80529	biomolecules
5.95254	7.13275	biomolecules
3.10237	10.006	biomolecules
-0.106415	4.27031	biomolecules
-0.611181	8.88947	biomolecules
-0.422636	9.46535	biomolecules
-1.22512	6.92061	biomolecules
-3.63185	10.2926	biomolecules
-0.390101	4.33154	biomolecules
-1.89546	4.28248	biomolecules
4.01668	5.36515	biomolecules
-3.41551	8.03935	biomolecules
5.03276	8.4428	biomolecules
1.89579	10.6118	biomolecules
0.571194	11.0653	biomolecules
8.53625	9.37942	biomolecules
-0.657428	4.16511	biomolecules
3.78009	7.69903	biomolecules
-1.5192	10.3828	biomolecules
1.88782	6.01409	biomolecules
2.01622	9.76367	biomolecules
2.99114	8.76625	biomolecules
0.344628	13.404	biomolecules
0.984204	7.25046	biomolecules
1.33348	11.7102	biomolecules
1.80268	6.80253	biomolecules
2.89751	6.04146	biomolecules
-0.235132	10.0775	biomolecules
1.12859	8.74967	biomolecules
1.25308	9.15213	biomolecules
0.0474922	9.33742	biomolecules
6.81038	9.97212	biomolecules
5.73622	8.98399	biomolecules
6.89984	6.5251	biomolecules
-0.162313	10.1033	biomolecules
2.07048	5.46208	biomolecules
6.63676	8.74982	biomolecules
0.859479	11.21	biomolecules
4.84025	8.78891	biomolecules
1.69858	10.2837	biomolecules
5.88956	6.31011	biomolecules
3.13064	12.1379	biomolecules
-1.34869	8.93633	biomolecules
3.24484	10.9099	biomolecules
6.35299	5.2063	biomolecules
5.16175	10.1173	biomolecules
3.27269	8.55945	biomolecules
-0.637449	9.58463	biomolecules
8.74689	3.26567	biomolecules
5.95068	6.17319	biomolecules
-2.7038	4.25837	biomolecules
-0.221156	10.8137	biomolecules
0.0206587	3.49407	biomolecules
-0.359692	10.3831	biomolecules
-1.72327	4.87374	biomolecules
0.812703	9.10702	biomolecules
5.66036	5.00079	biomolecules
4.20506	6.2015	biomolecules
-0.666127	6.89518	biomolecules
-1.55516	7.5003	biomolecules
-1.31308	10.3804	biomolecules
1.64143	7.3365	biomolecules
-3.73282	10.1755	biomolecules
0.857405	3.85696	biomolecules
-0.578141	4.67472	biomolecules
-0.688917	8.29213	biomolecules
-5.39195	5.57134	biomolecules
-1.50699	3.55729	biomolecules
-3.35522	8.39052	biomolecules
0.883089	11.5303	biomolecules
8.49545	10.3467	biomolecules
1.38086	9.00511	biomolecules
2.85742	8.22155	biomolecules
9.25975	3.68906	biomolecules
-0.908454	7.80055	biomolecules
-0.0414872	6.80403	biomolecules
3.79475	6.33729	biomolecules
0.920834	4.67278	biomolecules
2.97232	8.19523	biomolecules
3.4719	5.8614	biomolecules
0.658253	11.2232	biomolecules
1.12879	8.39724	biomolecules
2.87647	10.5501	biomolecules
1.5788	12.698	biomolecules
-2.48894	6.61228	biomolecules
8.52382	9.37002	biomolecules
3.76301	8.20336	biomolecules
5.526	5.86411	biomolecules
1.88044	11.8414	biomolecules
2.07963	4.7551	biomolecules
2.49661	9.95513	biomolecules
8.62667	9.98704	biomolecules
-0.909399	9.60623	biomolecules
3.95781	6.25361	biomolecules
6.63495	5.68698	biomolecules
-0.395571	6.90597	biomolecules
3.64867	5.75045	biomolecules
4.38612	9.91414	biomolecules
2.27133	11.76	biomolecules
1.38361	4.57406	biomolecules
3.40173	11.1891	biomolecules
4.29835	9.01618	biomolecules
1.07984	10.4842	biomolecules
1.3147	9.15809	biomolecules
4.72011	5.43135	biomolecules
-3.15206	9.5213	biomolecules
-0.346069	7.111	biomolecules
6.06787	5.90267	biomolecules
-1.50602	4.19418	biomolecules
1.41328	11.2518	biomolecules
0.46191	10.0891	biomolecules
4.56349	9.03541	biomolecules
6.61016	5.54067	biomolecules
3.16992	11.2704	biomolecules
1.77113	4.63079	biomolecules
0.641378	9.8184	biomolecules
2.44927	11.6035	biomolecules
6.42876	6.57502	biomolecules
4.61366	10.3092	biomolecules
5.37606	5.12569	biomolecules
4.39181	6.94319	biomolecules
2.35056	8.1448	biomolecules
1.97894	12.3973	biomolecules
5.5932	6.76037	biomolecules
1.42454	9.46254	biomolecules
1.07765	10.6649	biomolecules
-0.228031	9.55775	biomolecules
6.36567	8.83541	biomolecules
3.54514	5.92666	biomolecules
0.528794	10.5769	biomolecules
1.46935	8.04706	biomolecules
-5.0701	5.48379	biomolecules
1.39772	9.70558	biomolecules
1.29636	12.5621	biomolecules
6.34892	5.56834	biomolecules
-1.89552	7.78097	biomolecules
1.75818	8.62651	biomolecules
3.24901	6.94369	biomolecules
7.02122	6.17934	biomolecules
-0.0242672	9.14668	biomolecules
6.92049	9.32137	biomolecules
-1.894	4.52981	biomolecules
4.26715	5.48095	biomolecules
-1.07361	8.90831	biomolecules
-0.0967483	10.6921	biomolecules
5.43155	6.65657	biomolecules
3.5095	5.94439	biomolecules
-1.96572	3.86334	biomolecules
0.822891	9.2688	biomolecules
-0.382469	7.11687	biomolecules
3.42673	5.8687	biomolecules
-1.73802	4.99909	biomolecules
8.8137	9.94415	biomolecules
1.31694	10.6766	biomolecules
0.637211	4.37363	biomolecules
-0.77428	10.1685	biomolecules
7.29389	4.69884	biomolecules
3.51077	8.87036	biomolecules
0.901298	10.5455	biomolecules
0.534896	10.6234	biomolecules
0.00456827	12.6347	biomolecules
-0.8051	5.07357	biomolecules
-0.532474	7.84751	biomolecules
5.82301	5.96707	biomolecules
4.47467	6.02631	biomolecules
6.8991	6.57596	biomolecules
5.64363	8.66876	biomolecules
2.48359	11.535	biomolecules
0.0635808	13.1887	biomolecules
3.51626	5.75898	biomolecules
2.2485	4.82925	biomolecules
-1.0658	8.74328	biomolecules
2.25177	5.5881	biomolecules
-3.33012	10.1826	biomolecules
0.631567	11.5501	biomolecules
5.23092	9.27214	biomolecules
1.58305	10.4321	biomolecules
3.06684	7.75807	biomolecules
3.24328	6.92823	biomolecules
6.55345	9.29189	biomolecules
2.33012	10.7575	biomolecules
0.0299576	7.33714	biomolecules
1.08553	8.76003	biomolecules
4.46962	6.0918	biomolecules
7.57288	6.56855	biomolecules
-0.520226	6.55757	biomolecules
0.612442	10.274	biomolecules
0.128533	9.01445	biomolecules
-2.61738	6.762	biomolecules
1.63576	8.53637	biomolecules
1.32343	10.9097	biomolecules
0.941174	10.5939	biomolecules
7.78834	4.2162	biomolecules
0.21765	3.34369	biomolecules
-0.32326	10.3296	biomolecules
3.47208	6.4178	biomolecules
1.32078	11.5669	biomolecules
-0.354938	6.81286	biomolecules
2.24537	11.1523	biomolecules
6.17386	10.2227	biomolecules
0.143214	11.4272	biomolecules
2.78942	9.42247	biomolecules
0.869343	7.3711	biomolecules
5.91914	6.23683	biomolecules
-0.676212	6.40283	biomolecules
6.34146	9.49634	biomolecules
0.512106	11.0107	biomolecules
2.09358	10.6823	biomolecules
-1.13417	10.2672	biomolecules
3.50675	5.44676	biomolecules
1.83605	6.77884	biomolecules
3.16191	9.84758	biomolecules
3.93455	5.90247	biomolecules
3.32537	8.49548	biomolecules
-0.322176	9.91738	biomolecules
5.85286	6.85861	biomolecules
-1.74117	4.16357	biomolecules
-0.824934	10.0979	biomolecules
2.29936	8.7516	biomolecules
1.02811	4.20702	biomolecules
5.82192	9.71507	biomolecules
-1.76104	4.88084	biomolecules
-1.4542	7.12264	biomolecules
3.43527	6.81241	biomolecules
5.01564	8.42501	biomolecules
-1.25002	8.693	biomolecules
0.858972	11.3721	biomolecules
-0.205277	4.36331	biomolecules
2.00501	4.82413	biomolecules
8.61599	9.36396	biomolecules
-0.0737704	3.17379	biomolecules
0.355302	9.39986	biomolecules
3.63578	8.78165	biomolecules
3.53563	10.6572	biomolecules
5.38985	5.60425	biomolecules
1.86543	10.2978	biomolecules
-0.583439	10.514	biomolecules
1.81076	5.35756	biomolecules
1.8556	12.2609	biomolecules
2.64504	10.7144	biomolecules
-1.35377	3.69683	biomolecules
5.58955	10.0069	biomolecules
7.12789	9.98054	biomolecules
-2.44979	6.922	biomolecules
-0.841589	10.7536	biomolecules
-1.22086	7.67387	biomolecules
-5.99557	5.84709	biomolecules
5.81696	5.75076	biomolecules
1.55577	11.6385	biomolecules
2.51795	11.6986	biomolecules
0.0565491	6.85864	biomolecules
9.26642	10.0468	biomolecules
4.93898	8.24515	biomolecules
1.69613	9.42228	biomolecules
-1.60212	1.11898	biomolecules
3.01094	8.47456	biomolecules
5.17346	5.59573	biomolecules
-0.3326	3.62217	biomolecules
4.3053	7.07567	biomolecules
-5.86488	5.74541	biomolecules
4.61836	7.65384	biomolecules
-2.32437	4.54122	biomolecules
2.69546	12.5651	biomolecules
-0.43998	8.94786	biomolecules
0.393342	13.2297	biomolecules
-0.661904	9.80954	biomolecules
-0.939216	8.10208	biomolecules
0.989096	11.8961	biomolecules
1.18306	11.1916	biomolecules
-3.43292	9.66599	biomolecules
8.87385	3.18035	biomolecules
0.469368	9.48609	biomolecules
2.9574	5.99764	biomolecules
-0.484095	9.60185	biomolecules
0.941172	11.6356	biomolecules
5.33137	5.11344	biomolecules
4.00089	6.38122	biomolecules
8.16715	10.3484	biomolecules
3.93245	5.91608	biomolecules
0.876014	7.38209	biomolecules
4.008	5.39858	biomolecules
2.73872	7.80722	biomolecules
6.22116	5.30722	biomolecules
1.55156	7.86943	biomolecules
-0.244798	4.54511	biomolecules
0.65425	11.4459	biomolecules
0.489167	3.76706	biomolecules
0.840796	11.1097	biomolecules
8.55176	10.0178	biomolecules
6.40455	5.29821	biomolecules
3.92657	8.83919	biomolecules
5.73712	6.38505	biomolecules
-0.53776	6.57266	biomolecules
3.458	6.09084	biomolecules
9.11349	10.0759	biomolecules
8.84146	3.35404	biomolecules
2.20438	13.8828	biomolecules
4.71214	9.68674	biomolecules
1.40976	4.8995	biomolecules
7.14404	9.56125	biomolecules
2.58505	9.93345	biomolecules
-2.64168	6.85132	biomolecules
-0.797743	4.07305	biomolecules
2.17696	13.9422	biomolecules
0.439077	10.9369	biomolecules
0.240172	5.13388	biomolecules
6.47248	5.34671	biomolecules
0.989757	10.6488	biomolecules
5.76299	5.96544	biomolecules
1.24202	9.84044	biomolecules
2.14884	11.2284	biomolecules
2.31546	8.0289	biomolecules
2.05827	12.1515	biomolecules
-2.66367	5.65381	biomolecules
8.58606	9.53145	biomolecules
0.0479485	7.64951	biomolecules
6.82476	9.07501	biomolecules
4.52233	5.46042	biomolecules
0.246817	11.2394	biomolecules
2.05313	4.63741	biomolecules
1.47569	9.27929	biomolecules
-0.483916	9.42465	biomolecules
1.96751	8.67201	biomolecules
2.40145	5.49699	biomolecules
-0.761988	9.83557	biomolecules
3.43756	10.8325	biomolecules
-1.04906	10.078	biomolecules
3.09736	9.08503	biomolecules
1.26242	9.60681	biomolecules
2.56522	9.97961	biomolecules
2.08972	4.96418	biomolecules
-3.33556	9.774	biomolecules
-0.119714	5.56258	biomolecules
5.16312	6.50139	biomolecules
1.02613	11.0329	biomolecules
6.31384	5.53052	biomolecules
-0.565999	10.741	biomolecules
5.62326	6.07084	biomolecules
3.40044	8.66838	biomolecules
1.30309	11.3185	biomolecules
2.94225	9.63616	biomolecules
5.48558	6.18425	biomolecules
3.05269	5.85581	biomolecules
-1.17537	4.80647	biomolecules
-0.489533	8.3633	biomolecules
0.223614	9.15563	biomolecules
0.263421	8.24414	biomolecules
7.22759	10.2499	biomolecules
-0.352844	4.23041	biomolecules
-1.36305	3.32436	biomolecules
5.06874	7.14251	biomolecules
0.660867	3.99829	biomolecules
5.18774	8.43578	biomolecules
5.59666	6.42834	biomolecules
1.59758	7.23189	biomolecules
-1.8078	8.30256	biomolecules
-1.60487	4.87119	biomolecules
-3.32053	9.63034	biomolecules
1.80073	11.008	biomolecules
-2.64028	5.75744	biomolecules
8.96173	10.1018	biomolecules
0.186512	14.625	biomolecules
-0.94399	9.29664	biomolecules
-0.836326	4.21779	biomolecules
1.9323	10.0038	biomolecules
2.56755	8.21806	biomolecules
0.0702776	3.78646	biomolecules
-2.31234	7.29372	biomolecules
-0.429797	9.41976	biomolecules
1.62415	10.2087	biomolecules
-3.38732	9.93085	biomolecules
4.07615	8.95449	biomolecules
1.73871	8.40961	biomolecules
5.40057	6.41332	biomolecules
-1.76708	4.27694	biomolecules
1.64747	8.46191	biomolecules
3.73779	8.50793	biomolecules
2.09012	4.61877	biomolecules
-0.712521	9.98191	biomolecules
-1.6245	4.79599	biomolecules
1.41814	10.9951	biomolecules
5.92279	9.25174	biomolecules
6.67439	10.3539	biomolecules
-0.819919	8.95393	biomolecules
3.99972	9.99462	biomolecules
3.80799	6.71187	biomolecules
-0.511674	3.08453	biomolecules
1.55394	11.0416	biomolecules
1.0584	4.55084	biomolecules
-3.06791	9.76368	biomolecules
-0.935232	7.59801	biomolecules
4.01982	5.83252	biomolecules
-0.408655	3.29649	biomolecules
-1.88025	6.24874	biomolecules
2.81869	9.75469	biomolecules
1.07686	9.69243	biomolecules
-1.17128	4.82358	biomolecules
-2.66263	6.78589	biomolecules
1.43806	11.7871	biomolecules
-1.26386	9.66106	biomolecules
5.46095	5.61986	biomolecules
1.75369	12.1148	biomolecules
3.18733	8.27458	biomolecules
-1.03747	9.05665	biomolecules
-1.58715	8.59139	biomolecules
5.67056	5.43666	biomolecules
1.53736	11.4606	biomolecules
5.59759	5.46997	biomolecules
-1.32388	8.85284	biomolecules
5.95551	6.05738	biomolecules
0.0410494	10.4824	biomolecules
7.70116	6.60578	biomolecules
-0.284306	7.70432	biomolecules
-0.0825653	3.65961	biomolecules
1.15108	10.2791	biomolecules
-0.064417	13.2886	biomolecules
5.67694	8.77386	biomolecules
5.09435	9.21481	biomolecules
5.28551	6.57026	biomolecules
0.841259	10.3145	biomolecules
-0.0155361	4.43701	biomolecules
5.10406	9.22814	biomolecules
2.5103	8.49581	biomolecules
7.94911	9.89056	biomolecules
1.03385	8.64229	biomolecules
-0.442338	7.75224	biomolecules
-1.10807	7.33186	biomolecules
-0.703378	4.4407	biomolecules
7.60013	10.0691	biomolecules
-1.16918	8.49141	biomolecules
0.823769	3.95515	biomolecules
7.28946	6.19593	biomolecules
-0.888935	6.64113	biomolecules
2.23577	7.89829	biomolecules
7.39698	7.20772	biomolecules
5.03208	8.5633	biomolecules
4.07134	5.64095	biomolecules
-1.47488	6.81093	biomolecules
8.4396	9.94736	biomolecules
-1.61657	9.40064	biomolecules
0.515544	10.9025	biomolecules
0.568123	3.24415	biomolecules
0.945387	10.0389	biomolecules
-2.66211	4.23415	biomolecules
2.11809	8.56891	biomolecules
5.4197	8.34216	biomolecules
2.32641	8.01264	biomolecules
4.22246	9.91915	biomolecules
-0.80207	9.80857	biomolecules
0.962892	11.355	biomolecules
-0.422003	10.9624	biomolecules
-1.01376	10.1575	biomolecules
-1.89649	4.00188	biomolecules
3.10316	8.5532	biomolecules
-3.00973	10.0756	biomolecules
1.8133	9.58771	biomolecules
5.44231	5.87095	biomolecules
6.74077	5.62392	biomolecules
0.976778	11.7771	biomolecules
8.50775	10.1658	biomolecules
4.68479	8.35939	biomolecules
-1.29503	4.39041	biomolecules
5.12584	6.37175	biomolecules
1.42652	4.84737	biomolecules
1.07682	8.80093	biomolecules
1.95103	8.00933	biomolecules
1.93528	8.78652	biomolecules
-0.220816	4.26407	biomolecules
1.64955	10.5453	biomolecules
0.29108	3.88916	biomolecules
5.81286	6.22949	biomolecules
-0.351549	8.09825	biomolecules
-0.757455	6.49872	biomolecules
0.627622	7.09435	biomolecules
-2.61907	6.79855	biomolecules
-1.4064	7.76097	biomolecules
1.61597	11.1045	biomolecules
2.80677	8.28177	biomolecules
0.34836	10.6038	biomolecules
2.61725	11.1281	biomolecules
0.588086	9.55843	biomolecules
-0.922275	6.60859	biomolecules
0.0618957	11.3793	biomolecules
-1.21402	6.73362	biomolecules
-3.38337	9.09159	biomolecules
4.0473	10.2339	biomolecules
8.91565	9.67653	biomolecules
-0.52865	8.79486	biomolecules
-0.0882659	10.8243	biomolecules
-0.498055	9.79405	biomolecules
4.25944	8.77592	biomolecules
-2.61974	5.77555	biomolecules
7.65028	3.6467	biomolecules
-1.05101	8.51111	biomolecules
-1.20783	7.09882	biomolecules
1.0854	11.8915	biomolecules
2.15947	12.14	biomolecules
-1.32279	8.43277	biomolecules
-0.915177	8.13836	biomolecules
0.958475	7.71615	biomolecules
3.05678	12.1607	biomolecules
5.83614	5.60076	biomolecules
0.0625058	3.75505	biomolecules
7.91737	4.08865	biomolecules
5.26444	6.46814	biomolecules
2.25681	7.01823	biomolecules
5.94465	8.80648	biomolecules
1.23938	12.6012	biomolecules
4.85474	9.68415	biomolecules
0.225253	10.9623	biomolecules
5.37967	9.78419	biomolecules
5.30734	5.29123	biomolecules
2.16309	7.68829	biomolecules
-5.39422	5.57474	biomolecules
-3.64061	10.2379	biomolecules
-0.485557	10.2896	biomolecules
3.42577	10.2291	biomolecules
8.27201	3.68652	biomolecules
4.04595	8.91172	biomolecules
7.82929	9.96216	biomolecules
-0.51698	10.0558	biomolecules
-3.41523	9.8042	biomolecules
0.786987	9.66741	biomolecules
-1.07118	8.69937	biomolecules
-1.24381	8.66873	biomolecules
0.338057	4.03165	biomolecules
0.506307	4.75347	biomolecules
3.56766	8.11188	biomolecules
5.76839	6.09994	biomolecules
-1.93866	4.86098	biomolecules
1.43832	10.4253	biomolecules
6.31497	3.9649	biomolecules
3.04573	10.3334	biomolecules
-2.66113	6.65274	biomolecules
1.41888	5.04416	biomolecules
3.54221	9.56013	biomolecules
0.816613	10.3776	biomolecules
1.56651	9.98758	biomolecules
5.07779	5.35551	biomolecules
0.773033	3.96707	biomolecules
0.569264	9.23194	biomolecules
7.55361	6.0479	biomolecules
3.57233	10.8685	biomolecules
1.16986	8.98132	biomolecules
-0.17831	10.7186	biomolecules
3.79266	7.34606	biomolecules
2.06998	4.7043	biomolecules
4.28937	5.74074	biomolecules
-1.35206	8.22438	biomolecules
-0.25173	3.37507	biomolecules
-0.461056	4.65502	biomolecules
1.33677	11.5607	biomolecules
3.04507	12.0055	biomolecules
8.45082	4.31435	biomolecules
2.43769	11.2161	biomolecules
-3.71709	10.1635	biomolecules
0.741675	10.1083	biomolecules
-0.828159	2.53127	biomolecules
3.54381	8.48074	biomolecules
6.54731	8.89768	biomolecules
7.31492	6.53071	biomolecules
2.32417	11.2945	biomolecules
3.85382	10.4453	biomolecules
2.63918	5.84928	biomolecules
-0.331115	10.6047	biomolecules
2.40652	8.59537	biomolecules
0.350182	2.84683	biomolecules
-2.52347	6.82792	biomolecules
2.07024	12.5195	biomolecules
7.14523	6.11833	biomolecules
8.23152	4.12391	biomolecules
-1.62762	6.54675	biomolecules
6.19739	8.80651	biomolecules
2.88862	7.58621	biomolecules
0.0942	13.9793	biomolecules
5.7653	9.71969	biomolecules
-0.0534115	11.4733	biomolecules
3.27487	5.78244	biomolecules
5.28149	9.92627	biomolecules
8.0214	10.0372	biomolecules
5.71312	6.69376	biomolecules
3.13119	5.31769	biomolecules
1.75802	8.74314	biomolecules
9.20077	9.86393	biomolecules
2.17561	13.9322	biomolecules
-0.546797	8.99068	biomolecules
1.37604	11.357	biomolecules
5.07557	9.3491	biomolecules
-3.22259	9.81323	biomolecules
0.635993	10.0988	biomolecules
-0.0564475	9.59179	biomolecules
2.15245	4.88941	biomolecules
7.45499	7.13077	biomolecules
4.05464	6.4264	biomolecules
2.8838	10.6764	biomolecules
2.66887	5.10947	biomolecules
-0.553272	9.76446	biomolecules
1.06795	4.44895	biomolecules
5.8084	6.12089	biomolecules
2.16933	5.66652	biomolecules
2.05582	4.66389	biomolecules
-0.430239	4.82833	biomolecules
1.11664	10.4476	biomolecules
7.23162	6.54024	biomolecules
0.582654	8.59796	biomolecules
-0.252145	7.53388	biomolecules
-0.444931	6.81338	biomolecules
7.35244	7.18547	biomolecules
-0.63801	6.80364	biomolecules
0.789424	10.2879	biomolecules
-3.46642	9.01056	biomolecules
-0.627422	3.94718	biomolecules
4.14623	8.48574	biomolecules
4.70704	8.15297	biomolecules
-0.192168	11.0242	biomolecules
0.75286	4.48243	biomolecules
0.343722	4.50001	biomolecules
2.08933	10.6683	biomolecules
0.874873	10.7414	biomolecules
0.457523	9.75192	biomolecules
2.36797	7.03366	biomolecules
0.467664	10.8958	biomolecules
2.76656	8.96154	biomolecules
2.08706	5.0336	biomolecules
4.29967	9.97075	biomolecules
2.39314	7.31738	biomolecules
-0.607739	9.73336	biomolecules
-0.581575	9.97971	biomolecules
-0.837446	2.4919	biomolecules
5.20519	6.87687	biomolecules
0.611495	4.14082	biomolecules
-3.44525	10.2209	biomolecules
-1.64326	1.03813	biomolecules
1.22812	11.5712	biomolecules
2.47917	5.68252	biomolecules
7.59328	7.21643	biomolecules
0.467342	14.4498	biomolecules
3.63558	10.3575	biomolecules
-0.391724	7.02144	biomolecules
4.30773	5.56352	biomolecules
0.346124	11.8706	biomolecules
8.7379	3.32105	biomolecules
-1.78272	8.22698	biomolecules
2.16625	11.5492	biomolecules
-3.37803	9.38249	biomolecules
2.07439	12.5435	biomolecules
4.47725	7.24715	biomolecules
1.54886	7.40167	biomolecules
-0.615331	3.82729	biomolecules
5.29532	8.58705	biomolecules
-1.27477	6.31875	biomolecules
1.35572	10.3964	biomolecules
2.94443	12.3373	biomolecules
5.87652	6.05708	biomolecules
2.55381	8.37683	biomolecules
2.11908	11.5352	biomolecules
5.3291	6.87374	biomolecules
-0.213081	3.9745	biomolecules
1.02301	9.86319	biomolecules
-1.19866	8.19302	biomolecules
7.37814	7.22282	biomolecules
0.980324	9.47864	biomolecules
-2.54303	6.91431	biomolecules
9.12979	3.16353	biomolecules
6.31217	6.82108	biomolecules
3.03306	8.34906	biomolecules
8.73792	9.495	biomolecules
6.78356	6.4122	biomolecules
1.64961	11.5485	biomolecules
4.32519	5.4874	biomolecules
-1.01664	8.87385	biomolecules
2.90463	7.66901	biomolecules
4.2327	5.4737	biomolecules
-0.25995	8.38981	biomolecules
0.46027	14.3379	biomolecules
4.17258	9.81642	biomolecules
-0.544724	6.60424	biomolecules
-2.59961	6.64847	biomolecules
5.58747	5.57504	biomolecules
-0.413796	8.8158	biomolecules
-0.181523	7.29294	biomolecules
0.411586	7.08023	biomolecules
2.11153	9.56574	biomolecules
3.50314	5.46947	biomolecules
0.571985	4.99707	biomolecules
1.03014	11.169	biomolecules
5.2454	5.55603	biomolecules
-0.828632	3.60482	biomolecules
0.894546	7.69378	biomolecules
-0.0482761	4.36832	biomolecules
-1.25325	7.01592	biomolecules
5.42472	9.92082	biomolecules
0.583208	9.46706	biomolecules
-3.43516	10.1676	biomolecules
-3.66881	10.1692	biomolecules
4.47743	9.7855	biomolecules
2.91198	10.7433	biomolecules
-3.20524	9.82432	biomolecules
-0.456575	3.06221	biomolecules
-3.4707	10.2846	biomolecules
0.898213	11.3142	biomolecules
-1.75657	6.47949	biomolecules
5.96422	10.5562	biomolecules
-0.630664	4.36129	biomolecules
3.56077	8.74108	biomolecules
2.81435	8.20948	biomolecules
1.26363	5.62738	biomolecules
6.90255	9.85721	biomolecules
7.41016	7.21687	biomolecules
3.69537	5.93304	biomolecules
-1.16428	9.10999	biomolecules
-1.08459	10.7144	biomolecules
-0.93742	10.9533	biomolecules
2.92106	5.80243	biomolecules
1.59739	10.9549	biomolecules
3.03235	11.9827	biomolecules
0.35499	2.83609	biomolecules
-0.577624	9.76093	biomolecules
-0.242255	11.0609	biomolecules
0.727617	9.7284	biomolecules
-0.0800158	10.8613	biomolecules
-1.12855	10.4895	biomolecules
4.17654	5.50101	biomolecules
6.44802	10.3096	biomolecules
0.678584	11.5787	biomolecules
6.79951	10.9575	biomolecules
-0.99682	9.79306	biomolecules
1.15693	4.23613	biomolecules
4.51462	5.53709	biomolecules
5.58514	8.63534	biomolecules
2.08788	11.4679	biomolecules
6.75459	10.5993	biomolecules
-3.40078	9.09065	biomolecules
8.60755	3.22054	biomolecules
0.723345	11.6863	biomolecules
-2.11224	3.91516	biomolecules
8.66527	3.32662	biomolecules
-0.249588	10.9638	biomolecules
4.30487	5.39689	biomolecules
4.5294	7.21814	biomolecules
1.99356	8.82974	biomolecules
1.26811	10.7578	biomolecules
0.0159011	9.61864	biomolecules
6.38019	5.44206	biomolecules
1.56975	11.6974	biomolecules
1.29042	11.8941	biomolecules
-1.90105	4.16159	biomolecules
0.297383	11.2432	biomolecules
1.41356	4.89133	biomolecules
0.563265	11.8661	biomolecules
1.33416	11.4274	biomolecules
5.28572	9.78791	biomolecules
7.19579	3.55839	biomolecules
-1.52746	4.87265	biomolecules
4.92751	8.24459	biomolecules
2.02025	4.63433	biomolecules
3.79079	8.9145	biomolecules
1.90174	7.63914	biomolecules
2.04622	9.64989	biomolecules
5.728	8.80466	biomolecules
-0.36776	4.89288	biomolecules
1.02661	4.1323	biomolecules
-1.02069	4.32165	biomolecules
1.51693	11.1759	biomolecules
-4.91059	5.35873	biomolecules
-3.28807	4.41178	biomolecules
3.63703	10.5965	biomolecules
0.443948	14.4009	biomolecules
5.37929	9.46619	biomolecules
6.86338	10.5329	biomolecules
4.24565	6.2708	biomolecules
-1.5865	8.78219	biomolecules
5.69386	8.71721	biomolecules
-0.0698795	3.59183	biomolecules
0.0591159	13.708	biomolecules
3.34534	7.24501	biomolecules
4.25237	8.98248	biomolecules
2.0484	9.66788	biomolecules
4.89914	5.39488	biomolecules
-1.22825	8.36427	biomolecules
3.33833	10.1967	biomolecules
7.8042	4.18529	biomolecules
0.979941	10.7028	biomolecules
-1.07664	9.06874	biomolecules
4.55659	5.94945	biomolecules
3.9418	5.837	biomolecules
5.71442	5.40702	biomolecules
-6.1048	5.89467	biomolecules
2.32894	5.07111	biomolecules
-3.16579	8.76413	biomolecules
1.77354	10.9716	biomolecules
1.19037	11.7121	biomolecules
2.79622	8.5583	biomolecules
1.9296	11.4755	biomolecules
-3.3644	10.2916	biomolecules
-1.15509	2.92616	biomolecules
6.67187	6.7958	biomolecules
3.55526	8.52593	biomolecules
4.03936	5.98159	biomolecules
-1.38205	3.06267	biomolecules
-1.45633	3.71838	biomolecules
0.228815	4.23399	biomolecules
2.49651	10.2862	biomolecules
-1.55022	6.9833	biomolecules
0.905186	9.333	biomolecules
2.51585	6.14843	biomolecules
-3.3141	10.0812	biomolecules
2.46992	8.01669	biomolecules
-1.4214	7.48331	biomolecules
2.29918	7.07843	biomolecules
2.60862	9.451	biomolecules
-1.57237	6.38176	biomolecules
1.96826	11.8148	biomolecules
1.60812	7.47771	biomolecules
4.36876	5.40385	biomolecules
2.12769	7.7098	biomolecules
3.719	6.27336	biomolecules
-0.0258436	10.852	biomolecules
8.62652	9.54121	biomolecules
-0.673228	8.53383	biomolecules
7.86938	4.13254	biomolecules
-0.972075	10.686	biomolecules
4.9424	8.38606	biomolecules
0.423828	7.08282	biomolecules
-3.05217	9.46949	biomolecules
1.97437	12.429	biomolecules
-0.498343	4.05395	biomolecules
3.29127	5.38389	biomolecules
-3.28212	8.48209	biomolecules
6.55522	9.65578	biomolecules
-1.56795	7.49025	biomolecules
-0.809755	4.085	biomolecules
-0.246149	9.5274	biomolecules
0.172922	5.19159	biomolecules
5.46653	9.3142	biomolecules
1.40398	10.6174	biomolecules
-0.521345	3.44693	biomolecules
3.69741	7.45792	biomolecules
1.96322	11.6855	biomolecules
6.18756	8.53722	biomolecules
0.798972	9.2923	biomolecules
-0.00133548	8.58662	biomolecules
1.75667	5.10953	biomolecules
-0.508126	3.24388	biomolecules
-3.2317	9.27922	biomolecules
5.7637	6.48252	biomolecules
-1.46991	4.34627	biomolecules
0.69822	13.2196	biomolecules
1.76894	6.79088	biomolecules
-0.225622	10.9409	biomolecules
-1.81874	4.40627	biomolecules
-0.17356	8.36868	biomolecules
-1.85921	4.83566	biomolecules
2.81227	6.03469	biomolecules
1.64998	11.2783	biomolecules
0.424414	4.39636	biomolecules
-3.51414	9.12915	biomolecules
4.45463	5.53283	biomolecules
-0.41977	9.5185	biomolecules
-1.03362	3.43956	biomolecules
7.39316	9.66367	biomolecules
1.24307	10.1216	biomolecules
0.290313	12.7305	biomolecules
1.1009	9.96785	biomolecules
1.34805	10.3395	biomolecules
3.83192	7.15163	biomolecules
0.450083	9.46042	biomolecules
1.19584	7.45152	biomolecules
7.88565	4.10886	biomolecules
2.21124	12.0426	biomolecules
2.20986	11.8692	biomolecules
0.0517089	6.81299	biomolecules
-0.187672	2.7321	biomolecules
-1.18615	4.78004	biomolecules
-1.34555	9.90328	biomolecules
0.381907	2.74764	biomolecules
-3.21644	9.91502	biomolecules
3.50577	8.75937	biomolecules
2.59988	8.48718	biomolecules
[truncated: 76,014 more rows]

## Sheet: Figure 6 b
exact MCES distance	maximum running time (s)
10.5	0.239775
11	708.816
11.5	0.108147
12	694.431
12.5	0.113719
13	26.425
13.5	1.05827
14	196.617
14.5	0.469641
15	508.314
15.5	1.1724
16	53.3081
16.5	2.60715
17	231.216
17.5	3.62656
18	39.2697
18.5	3.50661
19	309.96
19.5	4.08149
20	82.8641
20.5	4.47777
21	204.448
21.5	4.81516
22	55.0041
22.5	13.2608
23	193.659
23.5	16.6982
24	8104.55
24.5	11.5275
25	113.122
25.5	8.60139
26	484.606
26.5	13.2404
27	32
27.5	16.5845
28	111.498
28.5	76.7195
29	699.895
29.5	32.8865
30	82851.2
30.5	32.8985
31	481.588
31.5	161.731
32	4274
32.5	154.324
33	786.524
33.5	70.7165
34	604.912
34.5	79.0067
35	1338.84
35.5	71.8565
36	508.556
36.5	83.3708
37	1620.97
37.5	172.913
38	876.481
38.5	350.834
39	3480.93
39.5	115.29
40	1990.31
40.5	669.709
41	5162.13
41.5	540.798
42	7539.34
42.5	383.422
43	65735.5
43.5	538.817
44	31888.9
44.5	274.507
45	3269.39
45.5	427.879
46	5712.03
46.5	1560.69
47	8548.28
47.5	22253
48	13976.6
48.5	95419.4
49	12959.1
49.5	3502.65
50	139245
50.5	12165
51	120649
51.5	5754.22
52	59819.1
52.5	649.948
53	15914.4
53.5	4917.33
54	1444
54.5	752.103
55	1623.28
55.5	23490.8
56	277063
56.5	488.22
57	33500.6
57.5	99156
58	23145.4
58.5	14342
59	11289.1
59.5	66853.3
60	14058.1
60.5	2894.86
61	124523
61.5	14360.2
62	12250.7
62.5	11263
63	84891.8
63.5	816.078
64	74307.3
64.5	17277.6
65	45642.9
65.5	26940.7
66	251028
66.5	975.733
67	188026
67.5	74310.3
68	65962.3
68.5	214.573
69	255058
69.5	1482.92
70	67190
70.5	55936.8
71	30372.5
71.5	5186.11
72	115869
72.5	2593.81
73	48686.2
73.5	14400
74	314082
74.5	4272.81
75	25401.4
75.5	1949.54
76	126409
76.5	1026.75
77	19696.3
77.5	37824.1
78	84051.5
78.5	5383.84
79	85814.7
79.5	1896.41
80	10647.1
80.5	20145.8
81	238631
81.5	17467.4
82	168194
82.5	85150.6
83	269955
83.5	238820
84	104352
84.5	182317
85	38568.8
85.5	8653.24
86	339626
86.5	2859.07
87	139832
87.5	3379.12
88	323857
88.5	27555.2
89	18091.4
89.5	123814
90	19259.3
90.5	10825.6
91	12684
91.5	390.517
92	31357.9
92.5	8478.9
93	66433.1
93.5	79527.8
94	53371.6
94.5	335.347
95	21149.4
95.5	82341.1
96	41115.6
96.5	5704.82
97	208446
97.5	717.963
98	88298
98.5	3590.97
99	17391.1
99.5	577.046
100	968.315
100.5	1664.56
101	8317.15
101.5	1050.44
102	8420.3
102.5	929.459
103	1821.07
103.5	8385.78
104	320214
104.5	113141
105	401.547
105.5	311.891
106	95532.4
106.5	502.645
107	2343.83
107.5	4329.08
108	232.973
108.5	318.364
109	1025.24
109.5	291.485
110	138390
110.5	1253.07
111	3340.07
111.5	27.2292
112	11719.1
112.5	1396.87
113	1178.5
113.5	1520.45
114	8844.07
114.5	2501.43
115	499.755
115.5	967.849
116	2253.77
116.5	66.9781
117	62741.4
117.5	9.95446
118	342.446
118.5	133.966
119	114.41
119.5	21.4031
120	255.462
120.5	10856.2
121	565.819
121.5	437.578
122	493.069
122.5	562.691
123	184511
123.5	621.203
124	240.226
124.5	4.539
125	723
125.5	7.11562
126	655.099
126.5	682.255
127	226000
127.5	2397.79
128	20.6788
128.5	8.42385
129	33.5806
129.5	271008
130	1.57287
130.5	62.549
131	74.3903
131.5	30.7201
132	295.232
132.5	51.5132
133	53.3841
133.5	195730
134	3.44106
134.5	223.901
135	16753.9
135.5	632.172
136	7.17474
136.5	0.472354
137	25.7746
137.5	2612.39
138	211009
139	24107.1
139.5	118.005
140	11.915
141	7.35243
142	1.43198
143	12.6529
143.5	574.589
144	8.21443
145	368.505
146	0.466314
146.5	73.4796
147	72.7662
147.5	0.515246
148	1.70261
149	3897.51
153.5	4.59182
155.5	2.62603
157	7.44467
159	0.63034
171.5	4.12375
183.5	0.96346

## Sheet: Figure 6 c,d
Running time(s)	Threshold
0.0185494	10
0.093879	10
0.0499711	10
0.0647929	10
0.0350609	10
0.0189788	10
0.0717573	10
0.019592	10
0.0210826	10
0.0864148	10
0.0214825	10
0.0602069	10
0.111404	10
0.0620317	10
0.0310562	10
0.024334	10
0.0851078	10
0.016469	10
0.288905	10
0.166882	10
0.0249431	10
0.0140462	10
0.0252569	10
0.236753	10
0.0367098	10
0.155329	10
0.252595	10
0.0295546	10
0.0122192	10
0.0171497	10
0.0355959	10
0.0630314	10
0.0669832	10
0.0305026	10
0.0971375	10
0.0402632	10
0.0335839	10
0.0236189	10
0.0311689	10
0.267935	10
0.200792	10
0.0223169	10
0.0404243	10
0.0253952	10
0.050117	10
0.0345223	10
0.0592892	10
0.103554	10
0.0840867	10
0.0311821	10
0.0596125	10
0.029557	10
0.0203469	10
0.0394371	10
0.0489957	10
0.0994933	10
0.0222578	10
0.126215	10
0.105932	10
0.131643	10
0.0604498	10
0.0142992	10
0.0189433	10
0.034436	10
0.0429676	10
0.0379794	10
0.0193195	10
0.288271	10
0.0705135	10
0.077379	10
0.0424464	10
0.0446503	10
0.105199	10
0.0261111	10
0.0140212	10
0.155568	10
0.0417254	10
0.183257	10
0.0487077	10
0.0227001	10
0.0272367	10
0.0286188	10
0.0317583	10
0.0195854	10
0.0189934	10
0.0234067	10
0.186412	10
0.0369654	10
0.0412784	10
0.0299408	10
0.0384538	10
0.0158525	10
0.248879	10
0.0426433	10
0.0632608	10
0.0156815	10
0.0205133	10
0.0318356	10
0.0109155	10
0.212891	10
0.0263216	10
0.0452087	10
0.0890906	10
0.112684	10
0.0316465	10
0.0163336	10
0.0364752	10
0.0106642	10
0.121664	10
0.0131269	10
20.1831	10
0.0275536	10
0.034898	10
0.0387747	10
0.0214701	10
0.0262372	10
0.0104082	10
0.113752	10
0.290691	10
0.0645399	10
0.0135412	10
0.19459	10
0.0361936	10
0.0286088	10
0.0390697	10
0.0322778	10
0.0535932	10
0.0332005	10
0.0317826	10
0.0684047	10
0.0253541	10
0.041153	10
0.0361822	10
0.216089	10
0.0352538	10
0.0209405	10
0.0572913	10
0.069344	10
0.0228224	10
0.0154364	10
0.102897	10
0.00924754	10
0.0369594	10
0.0336709	10
0.0266657	10
0.0398235	10
0.0385001	10
0.0321286	10
0.226032	10
0.0919507	10
0.0151637	10
0.00966239	10
0.187565	10
0.0508356	10
0.150687	10
0.061379	10
0.0466075	10
0.0688856	10
0.0806575	10
0.027014	10
0.0547528	10
0.0668435	10
0.0288608	10
0.0161529	10
0.130096	10
0.0864575	10
0.0202546	10
0.0239937	10
0.022213	10
0.0276906	10
0.0256004	10
0.0117068	10
0.181576	10
0.018693	10
0.0344226	10
0.0327594	10
0.0735953	10
0.0386357	10
0.0443552	10
0.0196412	10
0.02953	10
0.113653	10
0.0154932	10
0.0990291	10
0.0515711	10
0.0178101	10
0.0326362	10
0.0345821	10
0.180146	10
0.121985	10
0.0293844	10
0.0466757	10
0.167778	10
0.106138	10
0.023596	10
0.0492618	10
0.1596	10
0.147303	10
0.189826	10
0.028404	10
0.0267138	10
0.0530889	10
0.00857615	10
0.014746	10
0.0355885	10
0.0333629	10
0.201718	10
0.0490427	10
0.0828989	10
0.0271025	10
0.0260417	10
0.056639	10
0.0228295	10
0.145047	10
0.013145	10
0.0602946	10
0.0220482	10
0.025537	10
0.016283	10
0.0857084	10
0.0494161	10
0.0489771	10
0.0837498	10
0.0692904	10
0.0652552	10
0.158892	10
0.0144417	10
0.0434916	10
0.0533848	10
0.0200245	10
0.0127466	10
0.115193	10
0.11548	10
0.110014	10
0.0373998	10
0.0795624	10
0.0454731	10
0.0590308	10
0.21175	10
0.0313497	10
0.0340889	10
0.174578	10
0.161902	10
0.0366478	10
0.0774968	10
0.00930452	10
0.0220258	10
0.032135	10
0.0469334	10
0.168683	10
0.0465834	10
0.0257254	10
0.0249095	10
0.0224099	10
0.13934	10
0.0395784	10
0.0624733	10
0.0583026	10
0.028414	10
0.00813961	10
0.0412567	10
0.0536921	10
0.0162151	10
0.223984	10
0.353348	10
0.151947	10
0.0128651	10
0.0309279	10
0.0923266	10
0.176727	10
0.0139368	10
0.0204732	10
0.0336776	10
0.00871634	10
0.0612786	10
0.0497949	10
0.134208	10
0.0895469	10
0.135884	10
0.1795	10
0.0221291	10
0.0230925	10
0.0236912	10
0.0117805	10
0.0158463	10
0.0266056	10
0.174709	10
0.219708	10
0.03001	10
0.0408626	10
0.0476866	10
0.0868292	10
0.0266933	10
0.0264862	10
0.0323539	10
0.0450084	10
0.0118108	10
0.0171928	10
0.0515616	10
0.0151322	10
0.00694108	10
0.027483	10
0.261907	10
0.0617163	10
0.0672104	10
0.161054	10
0.0648301	10
0.0785649	10
0.0124245	10
0.0250058	10
0.0950689	10
0.0637333	10
0.161309	10
0.0194874	10
0.0607665	10
0.0291259	10
0.106635	10
0.034739	10
0.0391524	10
0.0124183	10
0.0951002	10
0.0295827	10
0.0652981	10
0.0519738	10
0.033428	10
0.0377679	10
0.0319991	10
0.0278518	10
0.0227904	10
0.0291853	10
0.0243533	10
0.0408571	10
0.0205376	10
0.0684097	10
0.0155034	10
0.05615	10
0.0307298	10
0.0274267	10
0.0662956	10
0.0864584	10
0.0225577	10
0.018363	10
0.190012	10
0.151254	10
0.0416322	10
0.0347433	10
0.0121293	10
0.0379243	10
0.00647426	10
0.0195847	10
0.0972571	10
0.05885	10
0.0923467	10
0.0257094	10
0.0176358	10
0.0526319	10
0.0234504	10
0.0167146	10
0.00901532	10
0.0371203	10
0.0501158	10
0.0682077	10
0.0243795	10
0.0320289	10
0.0680587	10
0.08934	10
0.132328	10
0.02303	10
0.199609	10
0.0344341	10
0.030266	10
0.0390234	10
0.114333	10
0.0358813	10
0.0535066	10
0.0643752	10
0.0153646	10
0.0306568	10
0.229085	10
0.0670438	10
0.0658264	10
0.0441093	10
0.0539138	10
0.103655	10
0.0506256	10
0.0167847	10
0.0578501	10
0.0397506	10
0.0360725	10
0.0174334	10
0.0461104	10
0.177371	10
0.155009	10
0.0265081	10
0.433309	10
0.0228167	10
0.0640814	10
0.0212543	10
0.0270925	10
0.112731	10
0.12837	10
0.0846293	10
0.0296712	10
0.040978	10
0.0182066	10
0.0237901	10
0.0222454	10
0.0436788	10
0.0165951	10
0.0198131	10
0.0558312	10
0.0202622	10
0.0788863	10
0.0574508	10
0.0665882	10
0.229517	10
0.0203929	10
0.0804992	10
0.0445592	10
0.091305	10
0.0646005	10
0.0899374	10
0.0183861	10
0.0264711	10
0.00967526	10
0.014025	10
0.14003	10
0.0429792	10
0.0259109	10
0.0471101	10
0.0326748	10
0.0398395	10
0.18069	10
0.0800936	10
0.0357058	10
0.0278881	10
0.0305953	10
0.214903	10
0.0284069	10
0.0312061	10
0.0379369	10
0.0374544	10
0.0186198	10
0.138144	10
0.0247977	10
0.259377	10
0.0599296	10
0.0519159	10
0.138269	10
0.0399857	10
0.038758	10
0.0327072	10
0.0424693	10
0.122738	10
0.0380716	10
0.0672283	10
0.121365	10
0.0598283	10
0.0713177	10
0.103264	10
0.0365844	10
0.088568	10
0.0410285	10
0.0352614	10
0.0457873	10
0.0404778	10
0.0187941	10
0.0974262	10
0.392938	10
0.0971906	10
0.0108595	10
0.0433197	10
0.0404799	10
0.19384	10
0.110563	10
0.0181339	10
0.0135744	10
0.0336795	10
0.0157757	10
0.13144	10
0.0273387	10
0.0698786	10
0.0211434	10
0.0316715	10
0.0411761	10
0.0441639	10
0.277403	10
0.0138974	10
0.0624671	10
0.0232625	10
0.04128	10
0.0233853	10
0.141882	10
0.0237086	10
0.0178273	10
0.0149696	10
0.0277321	10
0.0161948	10
0.00944638	10
0.0630829	10
0.0326769	10
0.0830119	10
0.0432501	10
0.147808	10
0.0657203	10
0.0575583	10
0.0510478	10
0.172922	10
0.0317011	10
0.105708	10
0.102574	10
0.0688467	10
0.0150759	10
0.0193934	10
0.0138533	10
0.0434949	10
0.0354891	10
0.0235889	10
0.0106614	10
0.056036	10
0.128133	10
0.036845	10
0.03859	10
0.195942	10
0.156835	10
0.179165	10
0.24244	10
0.0150628	10
0.10276	10
0.0527275	10
0.0183134	10
0.0251994	10
0.372201	10
0.131427	10
0.0231271	10
0.143225	10
0.0470283	10
0.0309734	10
0.0421829	10
0.0263147	10
0.0456278	10
0.0344157	10
0.0610311	10
0.0870273	10
0.0419235	10
0.0278277	10
0.165956	10
0.0676365	10
0.0250094	10
0.0258064	10
0.0913713	10
0.0340748	10
0.0234838	10
0.0172582	10
0.0450118	10
0.0175521	10
0.0308671	10
0.0182221	10
0.178732	10
0.0275779	10
0.0756152	10
0.0676923	10
0.0226505	10
0.0387468	10
0.0491292	10
0.0325346	10
0.0568602	10
0.0112784	10
0.0193501	10
0.0667698	10
0.0291698	10
0.109059	10
0.0228155	10
0.0964234	10
0.0448422	10
0.0373344	10
0.108242	10
0.131634	10
0.108637	10
0.0752223	10
0.0795262	10
0.149686	10
0.031949	10
0.0448074	10
0.0235124	10
0.0165744	10
0.0266886	10
0.0497515	10
0.0191057	10
0.0618753	10
0.0174825	10
0.260007	10
0.104565	10
0.240246	10
0.0926218	10
0.0233288	10
0.0365229	10
0.126818	10
0.0400624	10
0.0463023	10
0.233428	10
0.145842	10
0.0490978	10
0.0108669	10
0.230635	10
0.10164	10
0.00897789	10
0.013943	10
0.0561116	10
0.0342183	10
0.0432527	10
0.0220804	10
0.0640538	10
0.0381751	10
0.033922	10
0.0473223	10
0.301636	10
0.0197775	10
0.158502	10
0.0432758	10
0.024085	10
0.0180883	10
0.161802	10
0.04615	10
0.0151122	10
0.107042	10
0.0205982	10
0.0261366	10
0.0472221	10
0.0218968	10
0.00724292	10
0.0384791	10
0.0395315	10
0.116352	10
0.137126	10
0.0299578	10
0.120623	10
0.0166109	10
0.0511069	10
0.232953	10
0.0345888	10
0.327016	10
0.206493	10
0.041281	10
0.0585942	10
0.169318	10
0.0714474	10
0.0531108	10
0.106606	10
0.113035	10
0.0220935	10
0.10087	10
0.0276213	10
0.0357587	10
0.0375781	10
0.0171778	10
0.0272131	10
0.0506952	10
0.225823	10
0.137613	10
0.160306	10
0.0306382	10
0.0476909	10
0.0187271	10
0.0305398	10
0.446393	10
0.0326295	10
0.0137432	10
0.0139732	10
0.0347176	10
0.0382631	10
0.0377438	10
0.0295539	10
0.0632648	10
0.0264678	10
0.0410476	10
0.161138	10
0.158566	10
0.0485516	10
0.0131676	10
0.0376892	10
0.014935	10
0.12386	10
0.0586929	10
0.0311708	10
0.0358632	10
0.0256445	10
0.0365105	10
0.00889134	10
0.0277555	10
0.0566554	10
0.01825	10
0.0128169	10
0.0140963	10
0.0280204	10
0.0260265	10
0.0216105	10
0.113697	10
0.0724399	10
0.0257561	10
0.0295184	10
0.0313256	10
0.0387752	10
0.0555973	10
0.0396531	10
0.0385509	10
0.0233669	10
0.130515	10
0.0288939	10
0.0705636	10
0.0254405	10
0.00731397	10
0.0240185	10
0.0855417	10
0.0188334	10
0.0657358	10
0.0771723	10
0.0331371	10
0.0235944	10
0.0681176	10
0.00950718	10
0.0565863	10
0.16705	10
0.0963502	10
0.0330925	10
0.0534518	10
0.278711	10
0.164949	10
0.21612	10
0.0667508	10
0.0910559	10
0.00970149	10
0.0319099	10
0.0133011	10
0.0399587	10
0.0273411	10
0.00741863	10
0.115962	10
0.0376801	10
0.0175631	10
0.0312867	10
0.00734091	10
0.178887	10
0.0488975	10
0.0362663	10
0.0428302	10
0.0961955	10
0.0350878	10
0.184063	10
0.0373588	10
0.0699937	10
0.0144913	10
0.0361218	10
0.049674	10
0.0177431	10
1.21482	10
0.045753	10
0.0217979	10
0.0479617	10
0.0347908	10
0.00870299	10
0.08302	10
0.0179224	10
0.196633	10
0.0937152	10
0.053962	10
0.105007	10
0.0448008	10
0.0669403	10
0.0498812	10
0.0387118	10
0.0262952	10
0.0471525	10
0.0424514	10
0.0427909	10
0.0861819	10
0.044313	10
0.0354953	10
0.0329535	10
0.053539	10
0.0135136	10
0.0540202	10
0.0341008	10
0.164603	10
0.152473	10
0.0148492	10
0.0223989	10
0.0225945	10
0.0114598	10
0.0081172	10
0.0122442	10
0.0184088	10
0.0459673	10
0.0384812	10
0.0472746	10
0.0672603	10
0.0434959	10
0.0539641	10
0.0709598	10
0.112354	10
0.146521	10
0.0276399	10
0.0202718	10
0.217779	10
0.0268853	10
0.119174	10
0.0323277	10
0.0270436	10
0.0331821	10
0.0392859	10
0.26188	10
0.0170982	10
0.163281	10
0.139463	10
0.0405309	10
0.03988	10
0.0211732	10
0.109955	10
0.0855117	10
0.0414753	10
0.0276141	10
0.0220394	10
0.0223932	10
0.018888	10
0.0458612	10
0.013078	10
0.0135591	10
0.0401287	10
0.0778866	10
0.0187924	10
0.130142	10
0.0204961	10
0.0231378	10
0.0296469	10
0.122243	10
0.0875731	10
0.305454	10
0.0276482	10
0.0527384	10
0.0425034	10
0.110816	10
0.122421	10
0.0812452	10
0.0438297	10
0.0374501	10
0.0732837	10
0.0108492	10
0.0572472	10
0.114276	10
0.0225048	10
0.0476265	10
0.0961637	10
0.0618758	10
0.0689282	10
0.0239627	10
0.381835	10
0.198157	10
0.00949383	10
0.0167425	10
0.0488	10
0.022567	10
0.0642452	10
0.0293639	10
0.0109277	10
0.151286	10
0.0162783	10
0.0579746	10
0.184796	10
0.0720387	10
0.0706069	10
0.213891	10
0.0249276	10
0.0220528	10
0.020647	10
0.0937474	10
0.0264859	10
0.0414326	10
0.0463908	10
0.0777853	10
0.0440707	10
0.0428882	10
0.110173	10
0.0258884	10
0.0703247	10
0.0751331	10
0.0547111	10
0.0307207	10
0.0613742	10
0.155102	10
0.0530605	10
0.0683649	10
0.0247235	10
0.0222659	10
0.114607	10
0.0359895	10
0.077719	10
0.193409	10
0.0241282	10
0.0848768	10
0.101448	10
0.104563	10
0.100995	10
0.0621183	10
0.031311	10
0.0301945	10
0.0651729	10
0.105931	10
0.120257	10
0.149662	10
0.0279098	10
0.0625176	10
0.0234056	10
0.110992	10
0.0528622	10
0.0218375	10
0.0966182	10
0.0955465	10
0.0245442	10
0.0232987	10
0.0219724	10
0.0422926	10
0.057121	10
0.179195	10
0.0392351	10
0.0246747	10
0.0514834	10
0.052561	10
0.0124812	10
0.0229843	10
0.396778	10
0.0399756	10
0.0837915	10
0.0899761	10
0.0536621	10
0.0239785	10
0.00757933	10
0.0160747	10
0.0321193	10
0.0183163	10
0.0135455	10
0.0297728	10
0.117992	10
0.0319257	10
0.101189	10
0.0355389	10
0.096174	10
0.0290127	10
0.0210168	10
0.0427527	10
0.0663078	10
0.0146708	10
0.125259	10
0.0388067	10
0.046556	10
0.0399413	10
0.176434	10
0.0126917	10
0.0181415	10
0.0249069	10
0.0278375	10
0.102979	10
0.114421	10
0.258138	10
0.0260799	10
0.0362613	10
0.0676641	10
0.0331969	10
0.106336	10
0.11156	10
0.182785	10
0.0212045	10
0.222917	10
0.0199857	10
0.0413246	10
0.00924373	10
0.1441	10
0.0450132	10
0.0290294	10
0.212042	10
0.0552208	10
0.0602162	10
0.0163064	10
0.0739589	10
0.121573	10
0.0219674	10
0.0919044	10
0.117726	10
0.0141263	10
0.0383492	10
0.0324264	10
0.0433178	10
0.0146563	10
0.0213428	10
0.0131037	10
0.0804555	10
0.311069	10
0.11058	10
0.0336721	10
0.0312634	10
0.0149853	10
0.0442357	10
0.0490623	10
0.0546067	10
0.0742097	10
0.152593	10
0.0297005	10
0.03319	10
0.0503895	10
0.0161946	10
0.0310421	10
0.112213	10
0.0479577	10
0.0492954	10
0.0694926	10
0.0154791	10
0.0311463	10
0.0280242	10
0.130801	10
0.0342219	10
0.0236993	10
0.061466	10
0.0404937	10
0.030108	10
0.0240452	10
0.165892	10
0.220132	10
0.0234447	10
0.0265989	10
0.0429807	10
0.211893	10
0.0657616	10
0.111317	10
0.0339999	10
0.0320072	10
0.0376654	10
0.0687709	10
0.199916	10
0.116877	10
0.0414844	10
0.0706165	10
0.106274	10
0.0881157	10
0.158724	10
0.235731	10
0.190224	10
0.0289447	10
0.0536499	10
0.134515	10
0.033251	10
0.046473	10
0.212736	10
0.163455	10
0.059881	10
0.0339036	10
0.0135944	10
0.023102	10
0.0397124	10
0.0347188	10
0.207055	10
0.023026	10
0.0136347	10
0.0138869	10
0.171967	10
0.0092144	10
0.0217912	10
0.0459552	10
0.0303013	10
0.0373101	10
0.0482452	10
0.0554152	10
0.0309501	10
0.294258	10
0.0376289	10
0.0350316	10
0.0386865	10
0.0516477	10
0.112895	10
0.0568841	10
0.0929489	10
0.0496752	10
0.180486	10
0.0350933	10
0.0173581	10
0.0234077	10
0.0451596	10
0.0351512	10
0.0705261	10
0.0287652	10
0.0189433	10
0.0122018	10
0.0375233	10
0.0519183	10
0.120905	10
0.128074	10
0.0453844	10
0.0278697	10
0.0941277	10
0.0822461	10
0.049015	10
0.0816362	10
0.0487001	10
0.0712936	10
0.0373197	10
0.0188046	10
0.0704408	10
0.0236456	10
0.0556269	10
0.0375526	10
0.0336201	10
0.150878	10
0.0310984	10
0.103047	10
0.033206	10
0.0951006	10
0.0799637	10
0.0806711	10
0.0502348	10
0.0565245	10
0.0651476	10
0.126804	10
0.10593	10
0.10531	10
0.0278635	10
0.0659397	10
0.170677	10
0.0797911	10
0.065906	10
0.0528157	10
0.0307796	10
0.0268672	10
0.0433106	10
0.19205	10
0.0650618	10
0.0554891	10
0.0356085	10
0.0481982	10
0.0676405	10
0.0150471	10
0.0375309	10
0.0518036	10
0.0114241	10
0.0230892	10
0.111743	10
0.0151174	10
0.0267701	10
0.11391	10
0.0395317	10
0.0720682	10
0.0325141	10
0.0188947	10
0.0189445	10
0.0850313	10
0.0275822	10
0.0461454	10
0.0374398	10
0.0291169	10
0.273583	10
0.178297	10
0.218518	10
0.00975919	10
0.0115771	10
0.030179	10
0.0629747	10
0.0260124	10
0.0435727	10
0.0223601	10
0.0693974	10
0.062902	10
0.0443828	10
0.0679228	10
0.0444174	10
0.0430264	10
0.173398	10
0.0898829	10
0.0997295	10
0.0800939	10
0.212213	10
0.0512562	10
0.269345	10
0.122754	10
0.0971923	10
0.0546906	10
0.0439496	10
0.0262904	10
0.130175	10
0.0693429	10
0.0836103	10
0.0311062	10
0.201134	10
0.209677	10
0.211515	10
0.0472982	10
0.061825	10
0.0662589	10
0.107991	10
0.118286	10
0.0271018	10
0.0222232	10
0.0235491	10
0.0817256	10
0.0595202	10
0.0298789	10
0.0231216	10
0.0378053	10
0.039314	10
0.0798252	10
0.0632837	10
0.0406685	10
0.0305331	10
0.243717	10
0.186673	10
0.0181158	10
0.0725222	10
0.153411	10
0.0342376	10
0.0331688	10
0.248747	10
0.0180981	10
0.0429332	10
0.265095	10
0.250689	10
0.0309377	10
0.0597651	10
0.019721	10
0.125697	10
0.0296533	10
0.0494485	10
0.049896	10
0.0918889	10
0.215165	10
0.1268	10
0.0127285	10
0.0156829	10
0.0187349	10
0.0551984	10
0.0177622	10
0.0117123	10
0.0211968	10
0.0310838	10
0.173576	10
0.0562732	10
0.0717683	10
0.163386	10
0.0278118	10
0.16893	10
0.0475104	10
0.0427299	10
0.0426116	10
0.0612576	10
0.0468874	10
0.14135	10
0.0364919	10
0.0453305	10
0.118229	10
0.0289426	10
0.0165613	10
0.0662997	10
0.0477285	10
0.0374734	10
0.0499201	10
0.0654402	10
0.052803	10
0.0286491	10
0.0299103	10
0.0283017	10
0.0904052	10
0.0191977	10
0.103293	10
0.0832062	10
0.384617	10
0.17248	10
0.116881	10
0.131175	10
0.0166247	10
0.0610349	10
0.0683773	10
0.0201979	10
0.103464	10
0.0233421	10
0.0269997	10
0.189504	10
0.0275571	10
0.0829802	10
0.0220268	10
0.0762579	10
0.0324545	10
0.013191	10
0.0494184	10
0.19752	10
0.0255666	10
0.111207	10
0.270077	10
0.0390003	10
0.0233469	10
0.0115716	10
0.0207655	10
0.138659	10
0.197983	10
0.0369844	10
0.0171568	10
0.026854	10
0.106262	10
0.0478497	10
0.0336592	10
0.0317349	10
0.0506067	10
0.0193985	10
0.0264754	10
0.0349665	10
0.0379059	10
0.227162	10
0.117807	10
0.229447	10
0.116274	10
0.115677	10
0.0578747	10
0.112655	10
0.0225832	10
0.037838	10
0.00664496	10
0.0259972	10
0.142423	10
0.00938988	10
0.0108235	10
0.0321784	10
0.0334108	10
0.0637431	10
0.0359385	10
0.0142469	10
0.119814	10
0.0280604	10
0.0492883	10
0.116199	10
0.0962985	10
0.070648	10
0.0376506	10
0.123482	10
0.0379055	10
0.0394313	10
0.0742307	10
0.189512	10
0.0712543	10
0.0185084	10
0.16854	10
0.181311	10
0.0436437	10
0.0961988	10
0.11155	10
0.0474415	10
0.0356817	10
0.220548	10
0.0429504	10
0.0306323	10
0.0622931	10
0.035569	10
0.0552647	10
0.0957949	10
0.150242	10
0.0295849	10
0.0121081	10
0.136476	10
0.0486009	10
0.0365896	10
0.0750225	10
0.120467	10
0.020638	10
0.024874	10
0.27001	10
0.170998	10
0.151885	10
0.0178483	10
0.0258729	10
0.0467062	10
0.062973	10
0.0401874	10
0.0313482	10
0.0462992	10
0.0990858	10
0.103038	10
0.019006	10
0.0444953	10
0.0200264	10
0.0478749	10
0.0527289	10
0.0221064	10
0.0284948	10
0.0154948	10
0.0113895	10
0.0336051	10
0.0715687	10
0.019649	10
0.0224574	10
0.183489	10
0.0257258	10
0.0394864	10
0.00601625	10
0.0890043	10
0.0389709	10
0.0359304	10
0.0307503	10
0.0511615	10
0.353202	10
0.0140877	10
0.138891	10
0.0691032	10
0.14665	10
0.0398841	10
0.350735	10
0.0354862	10
0.0523679	10
0.104363	10
0.104675	10
0.0632925	10
0.0348296	10
0.0764735	10
0.0258622	10
0.227085	10
0.193666	10
0.193276	10
0.024008	10
0.0360217	10
0.0599101	10
0.0261986	10
0.0524168	10
0.0715358	10
0.0498071	10
0.0384285	10
0.0409501	10
0.0385158	10
0.115989	10
0.119449	10
0.156592	10
0.182895	10
0.0591245	10
0.0437615	10
0.0374343	10
0.0132089	10
0.0234051	10
0.166281	10
0.0341251	10
0.020473	10
0.00722241	10
0.0283616	10
0.0662713	10
0.138304	10
0.0808208	10
0.0427742	10
0.0876455	10
0.128843	10
0.0963976	10
0.0240018	10
0.0207832	10
0.0230975	10
0.0304482	10
0.0695853	10
0.0252824	10
0.0293477	10
0.120745	10
0.11791	10
0.128798	10
0.0539341	10
0.0892215	10
0.130097	10
0.0554469	10
0.135872	10
0.00959897	10
0.032402	10
0.222499	10
0.069299	10
0.0203497	10
0.172913	10
0.0616591	10
0.0205846	10
0.0180931	10
0.0727029	10
0.155559	10
0.0834148	10
0.0172966	10
0.0410593	10
0.020478	10
0.0216491	10
0.0228307	10
0.0232542	10
0.0399668	10
0.113834	10
0.0212579	10
0.0157652	10
0.03829	10
0.0134344	10
0.0114341	10
0.212098	10
0.0631604	10
0.0500126	10
0.0198507	10
0.0230806	10
0.0719936	10
0.0347652	10
0.133226	10
0.0246646	10
0.0801847	10
0.0259283	10
0.0285125	10
0.0468049	10
0.0753167	10
0.0650723	10
0.014514	10
0.00982976	10
0.00899386	10
0.101838	10
0.0614903	10
0.0418954	10
0.0991631	10
0.0798461	10
0.060801	10
0.0380888	10
0.0376656	10
0.199485	10
0.0899744	10
0.00841546	10
0.0206416	10
0.215606	10
0.0340843	10
0.241108	10
0.109779	10
0.00886035	10
0.161406	10
0.365739	10
0.106368	10
0.0574684	10
0.0757346	10
0.0130842	10
0.0188062	10
0.0201404	10
0.130448	10
0.0248094	10
0.0360475	10
0.0407615	10
0.0792062	10
0.0693672	10
0.0260682	10
0.0183344	10
0.0264778	10
0.0577891	10
0.0349827	10
0.0484803	10
0.0388138	10
0.02438	10
0.01998	10
0.0493698	10
0.0340791	10
0.077754	10
0.225882	10
0.0160611	10
0.0359786	10
0.177261	10
0.0433664	10
0.153888	10
0.0509527	10
0.0165296	10
0.0862882	10
0.0515835	10
0.108105	10
0.088968	10
0.0270729	10
0.0212724	10
0.0176578	10
0.117498	10
0.177772	10
0.124375	10
0.051533	10
0.0451639	10
0.0190389	10
0.0238338	10
0.00864863	10
0.0261464	10
0.0608327	10
0.067831	10
0.0919828	10
0.134133	10
0.0533497	10
0.0979857	10
0.0285852	10
0.0241511	10
0.0315857	10
0.0248663	10
0.0577159	10
0.162634	10
0.0163326	10
0.150008	10
0.0242984	10
0.01724	10
0.0867081	10
0.0856757	10
0.0664365	10
0.099824	10
0.0646236	10
0.00500798	10
0.0581541	10
0.191706	10
0.108609	10
0.0652888	10
0.0767117	10
0.0940437	10
0.0631213	10
0.0624309	10
0.0943263	10
0.0429523	10
0.0477438	10
0.0294552	10
0.0935388	10
0.0411263	10
0.0274405	10
0.0327041	10
0.0191281	10
0.204314	10
0.0110292	10
0.052788	10
0.0352066	10
0.0314744	10
0.00863147	10
0.0371237	10
0.0909488	10
0.0624001	10
0.0305176	10
0.0558662	10
0.0231979	10
0.0176775	10
0.0448384	10
0.032371	10
0.0535448	10
0.0278788	10
0.0334742	10
0.0420239	10
0.0307603	10
0.0462949	10
0.152237	10
0.0888183	10
0.0794857	10
0.0244873	10
0.025867	10
0.0456955	10
0.0300918	10
0.0962577	10
0.0140612	10
0.298773	10
0.109109	10
0.0168772	10
0.0123456	10
0.0349076	10
0.124986	10
0.0457931	10
0.0370612	10
0.0532517	10
0.0288835	10
0.0143437	10
0.0231626	10
0.063879	10
0.0869603	10
0.0165699	10
0.0336788	10
0.0408366	10
0.0776949	10
0.0199006	10
0.0963614	10
0.0823922	10
0.0537972	10
0.0616028	10
0.0572014	10
0.189525	10
0.0261891	10
0.0166476	10
0.136158	10
0.112376	10
0.102182	10
0.0854394	10
0.110246	10
0.0522416	10
0.108424	10
0.122079	10
0.0309951	10
0.0293176	10
0.148981	10
0.0775831	10
0.0454452	10
0.0239875	10
0.0206439	10
0.025748	10
0.0313957	10
0.229961	10
0.218461	10
0.064239	10
0.125387	10
0.00885296	10
0.0198481	10
0.00969791	10
0.0329323	10
0.0514817	10
0.0302811	10
0.0229592	10
0.0468609	10
0.036772	10
0.0420494	10
0.0288596	10
0.0440335	10
0.111238	10
0.0316114	10
0.0510097	10
0.237072	10
0.0328684	10
0.0342011	10
0.0263457	10
0.0113292	10
0.0689628	10
0.0442686	10
0.0425584	10
0.160884	10
0.0594997	10
0.0543759	10
0.0198956	10
0.0953968	10
0.0565281	10
0.0203655	10
0.184047	10
0.0884092	10
0.0818198	10
0.0589132	10
0.0588028	10
0.077394	10
0.0404069	10
0.0807455	10
0.0626075	10
0.0330775	10
0.0878401	10
0.139006	10
0.0682406	10
0.0227904	10
0.00893998	10
0.043056	10
0.018579	10
0.0328727	10
0.031877	10
0.027591	10
0.194384	10
0.147923	10
0.021276	10
0.127138	10
0.0319855	10
0.0687418	10
0.0715151	10
0.0345025	10
0.0186062	10
0.0370541	10
0.0254681	10
0.0214376	10
0.117095	10
0.00922894	10
0.095192	10
0.0365708	10
0.385496	10
0.137499	10
0.223855	10
0.222429	10
0.0159149	10
0.0689492	10
0.347543	10
0.0704136	10
0.0363731	10
0.0315425	10
0.0551512	10
0.0353532	10
0.0451825	10
0.0400972	10
0.0557573	10
0.252358	10
0.0901146	10
0.382073	10
0.0282605	10
0.0496936	10
0.0743792	10
0.169881	10
0.0135102	10
0.0238917	10
0.0196593	10
0.0757811	10
0.0812869	10
0.052501	10
0.0383878	10
0.0368979	10
0.0343189	10
0.0863326	10
0.0489042	10
0.0497477	10
0.0406349	10
0.0771346	10
0.0376782	10
0.113628	10
0.144132	10
0.103131	10
0.020829	10
0.0159366	10
0.13573	10
0.0824358	10
0.0278873	10
0.0965059	10
0.0596266	10
0.0441897	10
0.141296	10
0.0424585	10
0.0565422	10
0.034514	10
0.0370102	10
0.04671	10
0.224264	10
0.26621	10
0.020695	10
0.0405951	10
0.0284505	10
0.0222795	10
0.0435457	10
0.0480967	10
0.0190115	10
0.0520797	10
0.0399494	10
0.0698895	10
0.0710576	10
0.0627277	10
0.0898376	10
0.0344355	10
0.0660386	10
0.0805945	10
0.0369885	10
0.0323639	10
0.222719	10
0.100188	10
0.0102663	10
0.0387661	10
0.0207636	10
0.191921	10
0.0794973	10
0.0654125	10
0.070421	10
0.0178745	10
0.0416884	10
0.0713744	10
0.0412216	10
0.0440702	10
0.0587437	10
0.0660985	10
0.139417	10
0.02807	10
0.050029	10
0.0493312	10
0.020004	10
0.0439847	10
0.0730779	10
0.0277889	10
0.122663	10
0.194259	10
0.0350213	10
0.211493	10
0.0129302	10
0.039933	10
0.0375147	10
0.0289965	10
0.128716	10
94.4799	10
0.0300465	10
0.0649602	10
0.0984297	10
0.109075	10
0.128406	10
0.0890191	10
0.134526	10
0.0302539	10
0.0132689	10
0.033416	10
0.0845954	10
0.0819261	10
0.164929	10
0.0762277	10
0.0209363	10
0.0109222	10
0.030129	10
0.0562394	10
0.0474355	10
0.258743	10
0.0436974	10
0.051393	10
0.0966547	10
0.0593829	10
0.0216742	10
0.0633569	10
0.0303721	10
0.40007	10
0.0455174	10
0.0311856	10
0.0162451	10
0.0524106	10
0.0415888	10
0.0152688	10
0.0281928	10
0.0320928	10
0.0254107	10
0.0239096	10
0.0279033	10
0.0251207	10
0.103841	10
0.011344	10
0.136625	10
0.0498025	10
0.0563977	10
0.0314789	10
0.432923	10
0.0312259	10
0.0205832	10
0.0358477	10
0.0330396	10
0.185238	10
0.0152152	10
0.0148859	10
0.0398743	10
0.198164	10
0.0221369	10
0.102261	10
0.209676	10
0.0132375	10
0.0120976	10
0.0926037	10
0.0208554	10
0.0194764	10
0.0443735	10
0.051435	10
0.139202	10
0.253101	10
0.0226843	10
0.0096519	10
0.0218415	10
0.0258226	10
0.25656	10
0.24088	10
0.212949	10
0.111056	10
0.037627	10
0.0506938	10
0.00544095	10
0.0513043	10
0.133662	10
0.0565574	10
0.120196	10
0.0274754	10
0.0110297	10
0.027422	10
0.092907	10
0.0348725	10
0.0836639	10
0.145077	10
0.101675	10
0.129565	10
0.0439711	10
0.0204561	10
0.0275521	10
0.0670793	10
0.0145779	10
0.0197825	10
0.0493207	10
0.031765	10
0.0182967	10
0.0182667	10
0.0166833	10
0.24408	10
0.0967898	10
0.0323305	10
0.0261931	10
0.0225036	10
0.0315354	10
0.0995691	10
0.0237782	10
0.0594909	10
0.0627108	10
0.0621178	10
0.010788	10
0.0189798	10
0.0560234	10
0.0213664	10
0.222777	10
0.0248568	10
0.0361383	10
0.206511	10
0.0245302	10
0.143825	10
0.0253153	10
0.0236046	10
0.0373678	10
0.0698359	10
0.0664876	10
0.012372	10
0.0792139	10
0.0707037	10
0.0219724	10
[truncated: 97,977 more rows]

## Sheet: Figure 6 g
Threshold	Relative error
10	0
10	0.15625
10	0.0506329
10	0.246575
10	0.26087
10	0.163934
10	0.119048
10	0
10	0
10	0.0851064
10	0.153846
10	0
10	0.0384615
10	0.350877
10	0
10	0.0212766
10	0
10	0
10	0.07
10	0.0263158
10	0.135593
10	0.130435
10	0
10	0.0909091
10	0
10	0.20202
10	0.0935673
10	0.0757576
10	0.125
10	0.0555556
10	0.0357143
10	0
10	0.37037
10	0.0183486
10	0.317073
10	0.091954
10	0.202899
10	0.133333
10	0.302326
10	0.08
10	0.11828
10	0.0707071
10	0.355556
10	0.27451
10	0.0869565
10	0.203125
10	0.0384615
10	0.189189
10	0.181818
10	0.219512
10	0.375
10	0.177778
10	0.0131579
10	0.181818
10	0.101266
10	0.0375
10	0.163934
10	0.0449438
10	0.186047
10	0.196078
10	0.171429
10	0.0487805
10	0.0833333
10	0.238095
10	0.0784314
10	0.141026
10	0.0897436
10	0.116279
10	0.19802
10	0.208333
10	0
10	0
10	0.16092
10	0.0987654
10	0.0666667
10	0.0537634
10	0.318182
10	0.0816327
10	0
10	0.341463
10	0.275862
10	0.0851064
10	0
10	0
10	0.3
10	0.181818
10	0.047619
10	0.262295
10	0.135135
10	0.0465116
10	0.0444444
10	0
10	0.183206
10	0.2
10	0.123967
10	0.113208
10	0.0740741
10	0.0810811
10	0.016129
10	0.0925926
10	0.101124
10	0.0566038
10	0.175439
10	0.130769
10	0.0540541
10	0.263158
10	0.0588235
10	0.0461538
10	0.1
10	0.2
10	0.333333
10	0.272727
10	0.241379
10	0.407407
10	0.25
10	0
10	0.078125
10	0.0862069
10	0.0952381
10	0.1
10	0
10	0.0382979
10	0.0465116
10	0
10	0.109091
10	0.0816327
10	0.162162
10	0.104651
10	0.172414
10	0.0322581
10	0
10	0.169014
10	0.0487805
10	0.046729
10	0.020202
10	0.304348
10	0
10	0.0909091
10	0
10	0
10	0
10	0.117647
10	0.0535714
10	0
10	0.307692
10	0.214286
10	0.181818
10	0.0869565
10	0.0952381
10	0.150794
10	0.0425532
10	0.0392157
10	0.0373832
10	0.111111
10	0.136364
10	0.179487
10	0.0909091
10	0.130769
10	0.0628931
10	0.131579
10	0.0935673
10	0.0992908
10	0.0967742
10	0.232558
10	0.0186916
10	0.0597015
10	0.0416667
10	0.348837
10	0.181818
10	0.178571
10	0.0327869
10	0.0909091
10	0.0215054
10	0.0833333
10	0
10	0.1875
10	0.112903
10	0.0759494
10	0.266667
10	0.0666667
10	0.0597015
10	0.0684932
10	0.0645161
10	0.0625
10	0.135135
10	0.219178
10	0.261538
10	0.115385
10	0.0537634
10	0.0493827
10	0.125
10	0.102041
10	0.049505
10	0.0326087
10	0.243902
10	0.111111
10	0.156863
10	0.315315
10	0.0694444
10	0.025974
10	0.0655738
10	0.1
10	0
10	0.133333
10	0.162162
10	0.153846
10	0.115385
10	0.236364
10	0.0235294
10	0.0806452
10	0.0615385
10	0.0147059
10	0
10	0.0447761
10	0.0882353
10	0
10	0.111111
10	0.183908
10	0
10	0.0847458
10	0.157895
10	0.322034
10	0
10	0.0393701
10	0.0330579
10	0.00684932
10	0
10	0.197531
10	0.176471
10	0.08
10	0
10	0.0709677
10	0.0384615
10	0.020202
10	0.0618557
10	0.136842
10	0.0652174
10	0.188679
10	0.0666667
10	0.0869565
10	0.2
10	0.0179372
10	0.0392157
10	0.214286
10	0.0851064
10	0
10	0.166667
10	0.15
10	0.2
10	0.0181818
10	0.180556
10	0.25
10	0.0480769
10	0.0823529
10	0.224359
10	0.184615
10	0.267606
10	0.310345
10	0
10	0
10	0.224138
10	0.111111
10	0.0666667
10	0.0947867
10	0.115183
10	0.024
10	0
10	0.0952381
10	0.0955882
10	0.0598291
10	0.117647
10	0.1
10	0
10	0.0625
10	0.0333333
10	0.0533333
10	0.0465116
10	0.038961
10	0.0793651
10	0.120603
10	0.0588235
10	0.15
10	0.0588235
10	0.102041
10	0
10	0.111111
10	0.0862069
10	0.0790698
10	0.326531
10	0.306122
10	0.172414
10	0.0972222
10	0.0333333
10	0.0107527
10	0.197368
10	0.305085
10	0
10	0.0909091
10	0.276923
10	0
10	0.0769231
10	0
10	0.0909091
10	0.313253
10	0.128713
10	0.0816327
10	0.1
10	0.110294
10	0.111111
10	0.229167
10	0.156463
10	0.253521
10	0.0470085
10	0.25
10	0.0769231
10	0.25
10	0.125
10	0.0869565
10	0.152941
10	0
10	0.0405405
10	0.0714286
10	0.126316
10	0.185567
10	0.28
10	0.097561
10	0.234043
10	0.2
10	0.0674157
10	0.0769231
10	0.117647
10	0.211111
10	0.181818
10	0.184615
10	0
10	0
10	0.179104
10	0.043956
10	0.225
10	0.0469799
10	0
10	0.150685
10	0.0588235
10	0.0412371
10	0.109589
10	0.166667
10	0.0666667
10	0.155556
10	0.0625
10	0.0243902
10	0.153846
10	0
10	0
10	0.238095
10	0.0434783
10	0.125
10	0.209677
10	0.0465116
10	0
10	0.144928
10	0.223529
10	0.0869565
10	0.075
10	0.0188679
10	0.26
10	0.0816327
10	0
10	0.237288
10	0.047619
10	0
10	0.0689655
10	0.197183
10	0.0952381
10	0.1
10	0.064
10	0.0246914
10	0.0487805
10	0
10	0.143713
10	0.188235
10	0.205882
10	0.197368
10	0.04
10	0.118644
10	0.128205
10	0.0909091
10	0.139344
10	0.101266
10	0.142857
10	0.0606061
10	0.285714
10	0.0843373
10	0.0659341
10	0.355556
10	0.354839
10	0.0842105
10	0.105263
10	0.135593
10	0.0714286
10	0
10	0.0405405
10	0
10	0.0188679
10	0.104348
10	0.102564
10	0.101695
10	0.0882353
10	0.171875
10	0.0615385
10	0
10	0.0895522
10	0.102564
10	0.105882
10	0.153226
10	0.131868
10	0.0895522
10	0
10	0.0327869
10	0.0657895
10	0.4
10	0.0222222
10	0.222222
10	0
10	0.125
10	0.157895
10	0.0769231
10	0.0648649
10	0.0779221
10	0.126984
10	0.321429
10	0
10	0.125
10	0.147059
10	0
10	0.266667
10	0.321429
10	0.160714
10	0.0582524
10	0.421053
10	0.153846
10	0.0540541
10	0.306122
10	0.12
10	0.021978
10	0.102564
10	0.0816327
10	0.0645161
10	0.1375
10	0.0181818
10	0.115385
10	0.177778
10	0.121212
10	0.0909091
10	0.148438
10	0.166667
10	0.0782609
10	0.326923
10	0.0909091
10	0.111111
10	0.154762
10	0.338235
10	0.0138889
10	0.0677966
10	0.135135
10	0.237288
10	0.347222
10	0.137931
10	0.0972222
10	0.230769
10	0.078125
10	0.111111
10	0.0353982
10	0.0487805
10	0.240602
10	0.0909091
10	0
10	0.0416667
10	0.021978
10	0.0377358
10	0.166667
10	0.131579
10	0
10	0.153846
10	0.0493827
10	0.225806
10	0
10	0.0671141
10	0.0666667
10	0.14876
10	0.130435
10	0.44
10	0.0655738
10	0.0892857
10	0.0882353
10	0
10	0
10	0.16129
10	0.1
10	0.15
10	0.257143
10	0.0983607
10	0.111111
10	0.025641
10	0.173184
10	0.0697674
10	0.0384615
10	0.112676
10	0.0386473
10	0.0277778
10	0.0203046
10	0.0493827
10	0.084507
10	0.0952381
10	0.0235294
10	0.104167
10	0.262295
10	0.117647
10	0.084507
10	0.130435
10	0.2
10	0.0972222
10	0
10	0.115385
10	0.0568182
10	0.0555556
10	0.0721649
10	0.0645161
10	0.0833333
10	0.205882
10	0.0277778
10	0.0285714
10	0.190476
10	0.0909091
10	0.046875
10	0.0612245
10	0.115385
10	0.0606061
10	0.2
10	0.218182
10	0.157143
10	0.54386
10	0.26087
10	0.208333
10	0.0204082
10	0
10	0.0886076
10	0.127273
10	0.222222
10	0.114286
10	0.133333
10	0.0268456
10	0.0606061
10	0
10	0.23913
10	0.340426
10	0.0909091
10	0.307692
10	0
10	0.0458716
10	0.046875
10	0.105263
10	0.0925926
10	0.238095
10	0.0689655
10	0.138889
10	0.138889
10	0.268293
10	0.0384615
10	0.09375
10	0.225806
10	0.177778
10	0.0375
10	0.283333
10	0.0984848
10	0.253968
10	0.107143
10	0.027027
10	0.175439
10	0.0425532
10	0.0365854
10	0.0166667
10	0.0858896
10	0.0465116
10	0.45283
10	0.282051
10	0.166667
10	0.0821918
10	0.280702
10	0.162162
10	0.0655738
10	0.0689655
10	0.125
10	0.119048
10	0.0705882
10	0.018018
10	0.106667
10	0.0769231
10	0.142857
10	0.176471
10	0.171429
10	0.0888889
10	0.0645161
10	0.113924
10	0
10	0.181818
10	0.0437158
10	0
10	0.097561
10	0.0164835
10	0.25
10	0.291667
10	0.0714286
10	0.241758
10	0.178082
10	0
10	0.10101
10	0.393939
10	0.130435
10	0.10582
10	0.015625
10	0.111111
10	0.0641026
10	0.00719424
10	0.0722892
10	0.0731707
10	0.0650888
10	0.163265
10	0.222222
10	0.272727
10	0.0555556
10	0.190476
10	0.232143
10	0.0740741
10	0.0864198
10	0.0454545
10	0.181818
10	0.118421
10	0.108696
10	0.0566038
10	0.0769231
10	0.157895
10	0.0888889
10	0.101604
10	0.314815
10	0.258065
10	0.164384
10	0.1
10	0.144737
10	0.0657895
10	0.09375
10	0.0253165
10	0.0235294
10	0.108696
10	0.222222
10	0.358491
10	0.181818
10	0
10	0.146341
10	0.0952381
10	0.109589
10	0.16
10	0.057377
10	0.0519481
10	0
10	0.133333
10	0.354839
10	0.327869
10	0.0833333
10	0.157895
10	0.202899
10	0.0434783
10	0.101695
10	0.0645161
10	0.115942
10	0.0519481
10	0.289855
10	0.128205
10	0.12
10	0.0648148
10	0
10	0.229508
10	0.105263
10	0.0444444
10	0.0588235
10	0.0229885
10	0.111111
10	0.197183
10	0.047619
10	0.25
10	0.0183486
10	0.0136986
10	0
10	0.0740741
10	0
10	0.142857
10	0.0810811
10	9.26243e-15
10	0.112245
10	0.045045
10	0.0666667
10	0.235294
10	0.319149
10	0.2
10	0.0425532
10	0.164179
10	0.324324
10	0.212766
10	0.0903955
10	0.138889
10	0.225225
10	0.452381
10	0
10	0.298507
10	0.235294
10	0.0344828
10	0.224719
10	0.282353
10	0.181818
10	0.135593
10	0.057377
10	0.0606061
10	0.0444444
10	0.0869565
10	0.135135
10	0.0615385
10	0.259259
10	0.107143
10	0.104651
10	0.0784314
10	0.206897
10	0.195122
10	0
10	0
10	0
10	0.031746
10	0.0344828
10	0
10	0.0699301
10	0.133333
10	0.107143
10	0.0645161
10	0
10	0.0348837
10	0.25
10	1.18424e-16
10	0.238095
10	0.031746
10	0.173913
10	0.138686
10	0.172414
10	0.181818
10	0
10	0.121212
10	0.333333
10	0
10	0.5
10	0.266667
10	0.04
10	0.314815
10	0.189655
10	0
10	0.0377358
10	0
10	0.101449
10	0.198347
10	0
10	0.321429
10	0
10	0.193548
10	0.0487805
10	0.0465116
10	0
10	0.291667
10	0.214286
10	0.233766
10	0.0833333
10	0.0545455
10	0.254545
10	0.0833333
10	0.0549451
10	0
10	0.0560748
10	0.173913
10	0.0490196
10	0.149068
10	0.111111
10	0.341463
10	0.0232558
10	0.12
10	0.0277778
10	0.075
10	0.0701754
10	0.0650407
10	0.238806
10	0.28125
10	0.133333
10	0.25
10	0.387097
10	0.27907
10	0.180556
10	0.0377358
10	0.0769231
10	0.125
10	0.15
10	0.0810811
10	0.0675676
10	0
10	0
10	0.0408163
10	0.0833333
10	0.0714286
10	0.117647
10	0.0450161
10	0.0496894
10	0.0380952
10	0.148148
10	0.0333333
10	0.230769
10	0.0492958
10	0.0857143
10	0.264151
10	0.166667
10	0.0747664
10	0
10	0.215385
10	0
10	0.0253165
10	0.23913
10	0.0701754
10	0.103448
10	0.02
10	0.126984
10	0.186047
10	0.125
10	0.0628931
10	0.168421
10	0.0827586
10	0.119403
10	0.222222
10	0.25
10	0.166667
10	0.108108
10	0.0512821
10	0.10989
10	0
10	0
10	0.125
10	0.327869
10	0.164286
10	0.242424
10	0.310345
10	0.189189
10	0.170213
10	0.174419
10	0.102564
10	0.111111
10	0.0540541
10	0
10	0.0689655
10	0
10	0.0961538
10	0.21875
10	0.0888889
10	0.00714286
10	0.126984
10	0.184615
10	0.255814
10	0.10219
10	0.0827586
10	0.111628
10	0.394737
10	0.236842
10	0.0379747
10	0.0792079
10	0.135593
10	0.185714
10	0.324324
10	0.166667
10	0.27027
10	0.189189
10	0.0833333
10	0.0645161
10	0.0945946
10	0.105263
10	0.333333
10	0.122222
10	0.0786517
10	0.0756303
10	0.091954
10	0.0366972
10	0.122449
10	0.171053
10	0.151261
10	0.0666667
10	0.0384615
10	0.105263
10	0
10	0.0210526
10	0.0705882
10	0.0689655
10	0.0991736
10	0.0394737
10	0.118644
10	0
10	0.1375
10	0.352941
10	0.0670103
10	0.0648649
10	0.170213
10	0.131387
10	0.0833333
10	0.0697674
10	0.1875
10	0.0869565
10	0.0222222
10	0.118644
10	0.204082
10	0.0615385
10	0
10	0.11236
10	0.15534
10	0.0176211
10	0.0909091
10	0.148148
10	0.08
10	0.11236
10	0.0416667
10	0.147059
10	0.180723
10	0.0487805
10	0.0661765
10	0.0338983
10	0.227273
10	0
10	0
10	0
10	0.0945946
10	0
10	0.15
10	0.333333
10	0.118012
10	0.217391
10	0.296296
10	0
10	0.24
10	0.0740741
10	0.12
10	0.0519481
10	0.0731707
10	0.213115
10	0.0591398
10	0.113636
10	0.227273
10	0.235294
10	0
10	0.0714286
10	0.125
10	0.0769231
10	0.25
10	0.0555556
10	0.0481928
10	0.123457
10	0.109091
10	0.244898
10	0.211765
10	0.266667
10	0.0917431
10	0.132231
10	0.0769231
10	0.190476
10	0.0735294
10	0.0930233
10	0.0392157
10	0.3
10	0.146853
10	0.208955
10	0.105263
10	0.0217391
10	0.146341
10	0.269231
10	0
10	0.0804598
10	0
10	0.243902
10	0.0454545
10	0.155039
10	0.0784314
10	0.15873
10	0.0851064
10	0.244186
10	0.107143
10	0.142857
10	0
10	0.0769231
10	0.153846
10	0.121739
10	0.315789
10	0.084507
10	0.0555556
10	0.25
10	0.0169492
10	0.36
10	0.114035
10	0.0462963
10	0.186441
10	0.444444
10	0.268657
10	0.236842
10	0.0472441
10	0.057554
10	0.0806452
10	0.439024
10	0.0952381
10	0.025641
10	0.368421
10	0.137255
10	0.111111
10	0.128205
10	0.30303
10	0.103093
10	0.0325203
10	0.195122
10	0.126437
10	0.0545455
10	0.254902
10	0.409091
10	0.027027
10	0.0526316
10	0.217391
10	0.0888889
10	0.185567
10	0.0833333
10	0.3125
10	0.0416667
10	0.123711
10	0.188679
10	0.111111
10	0.137931
10	0.0597015
10	0.180556
10	0.0135135
10	0.0674157
10	0.141414
10	0.0188679
10	0.0277778
10	0.268657
10	0.112903
10	0.111111
10	0.185185
10	0.166667
10	0.039604
10	0.163265
10	0.352941
10	0
10	0.204082
10	0.104167
10	0.0166667
10	0.08
10	0.0560748
10	0.0229885
10	0.057971
10	0.102564
10	0.157895
10	0.0240964
10	0.0895522
10	0.204082
10	0.0873786
10	0.0151515
10	0.222222
10	0.226415
10	0.195122
10	0.218182
10	0.2
10	0.16
10	0.0555556
10	0
10	0
10	0.253521
10	0.216667
10	0.0875912
10	0.08
10	0.177419
10	0.333333
10	0.283582
10	0.0694444
10	0.0138889
10	0.263158
10	0.125
10	0.153846
10	0.101695
10	0.0344828
10	0.0487805
10	0.0987654
10	0.175824
10	0.240741
10	0.168
10	0.0373832
10	0
10	0.0700637
10	0.313433
10	0.08
10	0.0571429
10	0.0882353
10	0.229358
10	0
10	0.117647
10	0.16129
10	0
10	0.0684932
10	0.363636
10	0.141935
10	0.135593
10	0.142857
10	0.0967742
10	0.09375
10	0.040404
10	0.0695652
10	0.0588235
10	0.0769231
10	0.0775194
10	0.0434783
10	0.0952381
10	0.168675
10	0.132353
10	0.269231
10	0.104839
10	0.10989
10	0.255319
10	0.0449438
10	0.181818
10	0.266667
10	0.164835
10	0.0594059
10	0.036036
10	0.17284
10	0.038835
10	0.157895
10	0.0147059
10	0.08
10	0.0526316
10	0.0655738
10	0.0695652
10	0.114286
10	0.145833
10	0.100629
10	0.206349
10	0.134615
10	0.0222222
10	0.109091
10	0.133333
10	0.0169492
10	0.20339
10	0.166667
10	0.276923
10	0.0519481
10	0.375
10	0.114286
10	0.247423
10	0.1
10	0.2
10	0.037037
10	0.0344828
10	0.290323
10	0.189189
10	0.025641
10	0.0123457
10	0.375
10	0.166667
10	0.285714
10	0.0752688
10	0.416667
10	0.0888889
10	0
10	0.00970874
10	0
10	0.125749
10	0.2
10	0.251397
10	0.277228
10	0.19469
10	0.164557
10	0.254545
10	0
10	0.0745342
10	0.175824
10	0.309859
10	0.2
10	0.09375
10	0.0930233
10	0.230769
10	0
10	0.166667
10	0.0136986
10	0.152542
10	0.138211
10	0.107143
10	0.129032
10	0.037037
10	0.183673
10	0.21519
10	0
10	0.210526
10	0
10	0.111111
10	0.31746
10	0.152778
10	0.0434783
10	0.163265
10	0.092
10	0.161074
10	0.224138
10	0.0375
10	0.177419
10	0.204082
10	0.1
10	0.135593
10	0.05
10	0.097561
10	0.0961538
10	0.0528302
10	0.315789
10	0.123711
10	0.175
10	0.0943396
10	0.123077
10	0.08
10	0.0769231
10	0.228571
10	0.207407
10	0.0416667
10	0.0491803
10	0.0843373
10	0
10	0.00621118
10	0.0740741
10	0
10	0.1
10	0.172414
10	0.0310881
10	0
10	0.0470588
10	0.131148
10	0.15
10	0.0930233
10	0.212121
10	0.179104
10	0.38806
10	0.107527
10	0.478261
10	0.166667
10	0.105263
10	0.116279
10	0.2
10	0.0895522
10	0.075
10	0.121951
10	0.122222
10	0.259259
10	0.0963855
10	0.363636
10	0.078125
10	0.166667
10	0.454545
10	0.148148
10	0.155556
10	0.0833333
10	0.084507
10	0.028169
10	0.180791
10	0.0594059
10	0.0675676
10	0.0652174
10	0.0833333
10	0.385965
10	0.046875
10	0.05
10	0.0909091
10	0.0344828
10	0.159091
10	0.0263158
10	0.09375
10	0.19802
10	0.0232558
10	0.263736
10	0.0555556
10	0.163265
10	0.293333
10	0.0689655
10	0.0714286
10	0.0847458
10	0.0291262
10	0.147059
10	0.0833333
10	0
10	0.103448
10	0.0588235
10	0.125
10	0.166667
10	0.0833333
10	0.272727
10	0.04
10	0.142857
10	0.317073
10	0.102564
10	0.0319149
10	0.136986
10	0.175439
10	0.147059
10	0.114286
10	0.0759494
10	0.114865
10	0.125
10	0.0714286
10	0.142857
10	0.0492958
10	0.00934579
10	0.166667
10	0.145161
10	0
10	0.24
10	0.10596
10	0.111111
10	0.0434783
10	0
10	0.0681818
10	0.184211
10	0.291667
10	0.0571429
10	0.0496894
10	0.156863
10	0
10	0.0757576
10	0.0833333
10	0.14433
10	0.147826
10	0.175182
10	0.15873
10	0.0425532
10	0.235294
10	0.193277
10	0.106383
10	0.0655738
10	0.0963855
10	0.0660377
10	0.142857
10	0.0634921
10	0.0657895
10	0.101266
10	0.075
10	0.166667
10	0.206897
10	0.15625
10	0.206612
10	0.142857
10	0.108844
10	0.169811
10	0.137931
10	0.285714
10	0.15
10	0
10	0.0847458
10	0.0851064
10	0.308642
10	0.078125
10	0.0357143
10	0.103448
10	0.152941
10	0.0515464
10	0.107527
10	0
10	0.18
10	0.258065
10	0.2
10	0.140845
10	0.172414
10	0.121212
10	0.101695
10	0.0616438
10	0.233333
10	0.178571
10	0.0895522
10	0.3
10	0.16129
10	0.0588235
10	0.0684932
10	0.0615385
10	0.0322581
10	0
10	0.0877193
10	0.226415
10	0
10	0.040404
10	0.169492
10	0.0666667
10	0.111111
10	0.273684
10	0.0769231
10	0.217391
10	0.0229885
10	0.0957447
10	0.333333
10	0
10	0.111111
10	0.202532
10	0.0886076
10	0.111111
10	0.134328
10	0.0777778
10	0.136364
10	0.108844
10	0.0275862
10	0.287671
10	0.0895522
10	0.0833333
10	0.0833333
10	0.253521
10	0.12973
10	0.0871795
10	0.306122
10	0.255319
10	0.0571429
10	0.195122
10	0.321429
10	0.153846
10	0.117647
10	0.1
10	0.0909091
10	0.171429
10	0.0616438
10	0.0632911
10	0.0933333
10	0.103627
10	0.209677
10	0.318182
10	0.225806
10	0
10	0.214286
10	0.0582524
10	0.0689655
10	0.133333
10	0.08
10	0.102564
10	0.3
10	0.126984
10	0.101695
10	0.214286
10	0.201923
10	0.102941
10	0.0419162
10	0.1875
10	0.0421053
10	0.0263158
10	0.240741
10	0.031746
10	0.102941
10	0.0967742
10	0.0810811
10	0.0405405
10	0.0746269
10	0
10	0.0520833
10	0.0315789
10	0.0879121
10	0.0397351
10	0
10	0.23913
10	0.044843
10	0.0233918
10	0.116883
10	0.0420168
10	0.0384615
10	0.157895
10	1.14604e-16
10	0
10	0.269231
10	0.459459
10	0
10	0.0357143
10	0
10	0
10	0.056338
10	0.151515
10	0.0434783
10	0.138686
10	0.0701754
10	0.0266667
10	0.0490196
10	0.125
10	0.0357143
10	0.0353982
10	0.0990099
10	0.25974
10	0.117647
10	0.0144928
10	0.204082
10	0.106667
10	0.268293
10	0.047619
10	0.342105
10	0.105263
10	0.144578
10	0
10	0.12069
10	0.154639
10	0
10	0.0888889
10	0
10	0.162602
10	0.244444
10	0.0470588
10	0.40678
10	0.180328
10	0.21875
10	0.106061
10	0.137931
10	0.0481928
10	0.0606061
10	0
10	0
10	0.186047
10	0.0178571
10	0.1
10	0.0866667
10	0.111111
10	0.0181818
10	0.0909091
10	0.175
10	0
10	0.130435
10	0
10	0.105263
10	0.0357143
10	0.129496
10	0.211268
10	0
10	0.261905
10	0.137255
10	0.186047
10	0.129032
10	0.0967742
10	0.104478
10	0.0186916
10	0.147541
10	0.24
10	0.0357143
10	0
10	0.131148
10	0.245614
10	0.294118
10	0.047619
10	0.0294118
10	0.0217391
10	0.128571
10	0.0576923
10	0
10	0.08
10	0.0854701
10	0
10	0.0879121
10	0.341463
10	0
10	0
10	0
10	0.0701754
10	0.0892857
10	0.12
10	0.111111
10	0.0430108
10	0.0571429
10	0.0769231
10	0.116279
10	0.0697674
10	0.147059
10	0
10	0.0431655
10	0.221053
10	0.148936
10	0.0923077
10	0.213333
10	0.0152672
10	0.184615
10	0.307692
10	0.0779221
10	0.101449
10	0.153846
10	0.0257511
10	0.130435
10	0.0288462
10	0.232558
10	0.125
10	0.125
10	0.0152672
10	0.338235
10	0.0576923
10	0.15
10	0
10	0.0135135
10	0.056391
10	0.0465116
10	0.127451
10	0.0740741
10	0.016
10	0.226415
10	0.0844156
10	0.225806
10	0.142857
10	0.214286
10	0.103896
10	0.0416667
10	0.320755
10	0.172414
10	0.156863
10	0.190476
10	0.428571
10	0
10	0.142857
10	0.0652174
10	0.0792079
10	0
10	0.145833
10	0.2
10	0.241379
10	0.131579
10	0
10	0.0714286
10	0
10	0.06
10	0.2
10	0.097561
10	0.115385
10	0.0810811
10	0.0776699
10	0.115942
10	0.142857
10	0.0869565
10	0.142857
10	0.0984848
10	0.1
10	0.4
10	0
10	0.153846
10	0.057971
10	0.0526316
10	0.166667
10	0.135593
10	0.0754717
10	0.0416667
10	0.0555556
10	0.0753425
10	0.0813953
10	0.121951
10	0.2
10	0.08
10	0.0961538
10	0.1
10	0.122449
10	0.217391
10	0.136364
10	0.232143
10	0.116279
10	0.276923
10	0.0980392
10	0.189189
10	0.222222
10	0.037037
10	0.0990099
10	0.0879121
10	0.0786517
10	0.210526
10	0.0909091
10	0.0163934
10	0.153061
10	0.169811
10	0.025641
10	0.12037
10	0.166667
10	0.166667
10	0.0784314
10	0.0125
10	0.0121951
10	0.0967742
10	0.0978261
10	0.02
10	0.16
10	0.25641
10	0.127273
10	0.161765
10	0.04
10	0.105263
10	0.0888889
10	0.230769
10	0
10	0
10	0
10	0.0227273
10	0.0625
10	0.125
10	0.0769231
10	0.205882
10	0.354167
10	0.0909091
10	0
10	0.111111
10	0
10	0.09375
10	0.0263158
10	0
10	0.230769
10	0.172414
10	0.173913
10	0
10	0.14
10	0
10	0.0227273
10	0.166667
10	0.174419
10	0.36
10	0.222222
10	0.0722892
10	0.340426
10	0.0909091
10	0.0717949
10	0.0606061
10	0.106195
10	0.116279
10	0.2375
10	0.152174
10	0
10	0.0854701
10	0.185567
10	0.129032
10	0.12037
10	0.14
10	0.0816327
10	0.235294
10	0
10	0.0869565
10	0.3125
10	0.0853659
10	0.047619
10	0.108108
10	0.0143369
10	0.124294
10	0.16
10	0.0534759
10	0.157895
10	0.209677
10	0.0105263
10	0.151515
10	0.0357143
10	0
10	0.195652
10	0.117647
10	0.0434783
10	0
10	0.096
10	0.218182
10	0
10	0.0714286
10	0.0952381
10	0.0377358
10	0.107143
10	0.102362
10	0.0566038
10	0.0571429
10	0
10	0.0925926
10	0.173077
10	0.47619
10	0.222222
10	0.156863
10	0.154839
10	0.0384615
10	0.333333
10	0
10	0.236842
10	0.310345
10	0.147059
10	0.0454545
10	0
10	0.1
10	0.0681818
10	0.0689655
10	0.269231
10	0.0769231
10	0.333333
10	0.181818
10	0.0207254
10	0.130435
10	0.0540541
10	0.0740741
10	0.0972222
10	0.126761
10	0.12069
10	0.16129
10	0.136691
10	0
10	0.0972222
10	0
10	0.0140845
10	0.142857
10	0.0785714
10	0.255814
10	0.166667
10	0.138462
10	0.0357143
10	0.140625
10	0
10	0.2
10	0.189189
10	0.0864198
10	0.0705882
10	0.16129
10	0.166667
10	0.117647
10	0.186047
10	0.0227273
10	0.0731707
10	0.0952381
10	0.0181818
10	0.1875
10	0.407407
10	0.0566038
10	0.230769
10	0.1
10	0
10	0.15
10	0.173077
10	0.105263
10	0.184211
10	0.172662
10	0.0754717
10	0.084507
10	0.521739
10	0.243902
10	0.104972
10	0.0892857
10	0.333333
10	0.178218
10	0
10	0.175439
10	0.155556
10	0.0142857
10	0.0540541
10	0.0882353
10	0.104167
10	0.0714286
10	0.140351
10	0.0333333
10	0.301587
10	0
10	0
10	0.139535
10	0.025641
10	0.00970874
10	0.0792079
10	0.254902
10	0.0740741
10	0
10	0.211268
10	0.194444
10	0.211268
10	0.0594059
10	0.0909091
10	0.333333
10	0.109756
10	0.0809249
10	0.040201
10	0.0923077
10	0
10	0.230769
10	0.225806
10	0.0786517
10	0.225352
10	0.0296296
10	0.0530973
10	0.232558
10	0.0327869
10	0
10	0.181818
10	0
10	0.157303
10	0.0821918
10	0.291667
10	0.168675
10	0.181818
10	0.00888889
10	0.25641
10	0.277778
10	0.0327869
10	0.157895
10	0.0888889
10	0.151515
10	0.15625
10	0.0909091
10	0
10	0.145455
10	0.0606061
10	0.254545
10	0.047619
10	0.0652174
10	0.157895
10	0.0892857
10	0
10	0
10	0
10	0.125604
10	0.0967742
10	0.0888889
10	0.192308
10	0.375
10	0.181818
10	0.0675676
10	0.23913
10	0.0909091
10	0.153846
10	0.0408163
10	0.0833333
10	0.409091
10	0.108696
10	0.0930233
10	0.0662651
10	0.16129
10	0.1
10	0
10	0.0106383
10	0.0652174
10	0.0454545
10	0.212121
10	0.166667
10	0.02
10	0.246667
10	0.148649
10	0.135135
10	0.107692
10	0.0740741
10	0.081448
10	0.123711
10	0.134615
10	0.0892857
10	0.393443
10	0.117021
10	0
10	0.00970874
10	0.03125
10	0.015625
10	0.0769231
10	0.0816327
10	0.0175439
10	0.0923077
10	0.181818
10	0.102564
10	0.057971
10	0.0505051
10	0.0657895
10	0.0773481
10	0.0166667
10	0.195122
10	0.16
10	0
10	0
10	0.0666667
10	0.0945946
10	0.172414
10	0
10	0.0285714
10	0.234043
10	0.0903226
10	0.139535
10	0.0833333
10	0.136364
10	0.25
10	0
10	0.075
10	0.212766
10	0.047619
10	0.0428571
10	0.0961538
10	0.0416667
10	0.1
10	0.101695
10	0.0987654
10	0.0900474
10	0
10	0.0909091
10	0.083682
10	0.2
10	0.16129
10	0.285714
10	0.142857
10	0.0882353
10	0.0769231
10	0.0909091
10	0
10	0.00869565
10	0.139535
10	0.0348837
10	0.123288
10	0.0275229
[truncated: 77,905 more rows]

## Sheet: Figure 6 h
computed MCES distance	Threshold
65.5	10
64	10
39.5	10
36.5	10
23	10
30.5	10
42	10
32	10
15	10
47	10
19.5	10
45	10
52	10
28.5	10
30.5	10
47	10
44	10
22	10
100	10
114	10
29.5	10
34.5	10
42.5	10
104.5	10
54.5	10
49.5	10
85.5	10
33	10
16	10
36	10
56	10
49.5	10
27	10
54.5	10
41	10
43.5	10
34.5	10
30	10
21.5	10
100	10
93	10
49.5	10
22.5	10
25.5	10
34.5	10
32	10
26	10
37	10
55	10
20.5	10
36	10
22.5	10
38	10
27.5	10
39.5	10
80	10
30.5	10
89	10
43	10
51	10
35	10
41	10
36	10
31.5	10
51	10
39	10
39	10
86	10
50.5	10
48	10
76.5	10
62.5	10
43.5	10
40.5	10
15	10
93	10
33	10
98	10
48.5	10
20.5	10
29	10
23.5	10
33.5	10
48	10
20	10
44	10
105	10
30.5	10
37	10
43	10
45	10
42.5	10
65.5	10
30	10
60.5	10
26.5	10
27	10
37	10
31	10
108	10
44.5	10
53	10
57	10
65	10
37	10
19	10
42.5	10
32.5	10
60	10
20	10
15	10
22	10
29	10
27	10
24	10
30	10
32	10
58	10
63	10
50	10
31.5	10
117.5	10
43	10
47	10
27.5	10
24.5	10
37	10
43	10
29	10
62	10
33	10
35.5	10
41	10
107	10
49.5	10
23	10
61	10
11	10
44.5	10
15	10
79	10
25.5	10
56	10
34.5	10
19.5	10
21	10
22	10
23	10
42	10
63	10
47	10
25.5	10
107	10
36	10
77	10
39	10
44	10
65	10
79.5	10
38	10
85.5	10
70.5	10
31	10
21.5	10
107	10
67	10
24	10
21.5	10
22	10
28	10
30.5	10
22	10
139.5	10
24	10
22	10
16	10
62	10
39.5	10
30	10
30	10
33.5	10
73	10
31	10
64	10
37	10
36.5	10
32.5	10
39	10
93	10
81	10
24	10
49	10
101	10
92	10
20.5	10
36	10
51	10
55.5	10
72	10
38.5	10
30.5	10
30	10
12	10
15	10
37	10
39	10
104	10
27.5	10
85	10
62	10
65	10
68	10
33.5	10
67	10
17	10
32	10
27	10
43.5	10
23	10
59	10
57	10
29.5	10
63.5	10
63.5	10
60.5	10
146	10
24	10
40.5	10
34	10
25	10
27	10
77.5	10
78	10
99	10
48.5	10
47.5	10
46	10
26.5	10
120	10
34.5	10
30	10
111.5	10
102	10
28	10
47	10
32	10
24	10
20	10
40	10
110	10
36	10
16	10
52	10
42.5	10
78	10
32.5	10
35.5	10
29	10
24	10
23	10
29	10
36	10
30	10
105.5	10
95.5	10
125	10
33	10
21	10
68	10
117	10
17	10
45	10
47.5	10
32	10
60	10
75	10
86	10
77	10
63	10
99.5	10
34	10
20	10
34	10
24.5	10
43	10
36	10
116	10
107.5	10
24.5	10
24.5	10
29	10
72	10
30	10
46.5	10
38	10
29.5	10
31	10
22	10
32.5	10
41	10
19.5	10
60	10
11	10
41.5	10
50.5	10
98	10
50	10
68	10
27	10
24	10
73.5	10
35.5	10
117	10
20	10
39	10
28	10
60	10
46	10
42.5	10
46.5	10
74	10
28	10
47.5	10
48.5	10
25	10
20.5	10
23.5	10
20	10
44.5	10
32.5	10
34	10
45	10
33	10
65	10
24	10
76	10
33.5	10
45.5	10
40	10
74.5	10
35.5	10
36.5	10
102	10
97	10
36.5	10
30	10
15	10
45	10
16	10
41	10
39	10
49	10
63.5	10
21	10
23	10
40	10
31	10
43	10
25.5	10
34.5	10
42.5	10
46	10
40	10
53	10
50	10
49	10
108	10
29.5	10
10.5	10
46.5	10
43.5	10
35.5	10
84	10
40	10
62.5	10
81	10
41	10
35	10
83.5	10
42.5	10
34	10
38	10
25	10
59	10
39	10
22	10
61	10
39.5	10
28	10
33	10
35	10
83	10
91	10
22.5	10
15.5	10
47.5	10
38	10
29.5	10
28	10
105	10
74	10
48	10
53	10
57.5	10
19.5	10
29.5	10
34	10
32	10
32.5	10
37	10
67	10
19.5	10
42.5	10
62	10
45.5	10
100.5	10
31.5	10
61	10
38	10
30	10
45	10
36	10
18	10
24	10
19	10
39	10
92.5	10
38.5	10
31.5	10
28	10
31.5	10
32	10
34	10
78	10
30	10
28	10
28	10
103	10
19	10
26	10
37	10
24.5	10
25	10
91	10
39	10
49	10
62	10
40	10
110	10
26	10
22.5	10
33	10
33	10
64	10
24	10
57.5	10
26	10
44	10
45	10
42	10
34	10
72	10
29.5	10
37	10
29.5	10
36	10
29	10
72	10
13	10
64	10
27	10
56.5	10
61.5	10
66.5	10
66	10
23	10
24	10
45.5	10
26.5	10
54	10
38	10
62.5	10
26	10
40.5	10
31	10
45.5	10
149	10
15	10
60.5	10
23	10
25	10
30.5	10
56	10
34	10
31	10
23	10
31	10
20	10
20	10
52.5	10
30.5	10
45	10
39	10
89.5	10
43	10
52	10
35.5	10
103.5	10
36	10
98.5	10
81	10
71	10
31.5	10
42.5	10
24	10
30.5	10
34	10
35.5	10
23	10
30	10
72	10
40.5	10
26	10
88	10
90	10
97	10
15.5	10
18	10
51	10
72	10
35	10
21	10
11	10
128	10
49	10
52	10
16.5	10
25	10
27.5	10
35	10
28.5	10
23	10
48	10
49	10
30	10
39.5	10
55	10
45	10
17.5	10
22.5	10
74.5	10
33	10
24.5	10
23	10
23.5	10
33	10
19.5	10
47	10
109	10
64	10
38	10
54	10
21	10
29	10
36	10
36	10
41	10
26	10
32	10
31	10
22.5	10
80	10
30	10
66	10
31.5	10
42	10
74	10
57	10
70.5	10
82	10
60	10
81.5	10
43	10
26.5	10
19.5	10
18	10
36.5	10
28.5	10
18.5	10
61	10
29	10
72	10
42	10
127.5	10
111	10
37.5	10
52	10
77	10
34	10
35	10
45	10
93	10
39.5	10
19	10
33	10
91.5	10
11.5	10
20.5	10
91	10
24	10
24	10
28	10
45.5	10
36.5	10
62.5	10
49.5	10
16.5	10
23	10
94.5	10
64	10
27	10
39	10
139	10
41.5	10
20.5	10
84.5	10
24.5	10
22.5	10
33	10
36	10
21	10
28	10
40.5	10
81	10
88	10
22	10
76	10
23	10
53	10
117	10
38	10
45	10
93.5	10
27	10
31	10
73	10
65	10
38	10
76	10
64	10
39.5	10
85	10
46	10
36	10
26.5	10
16.5	10
39	10
20.5	10
21	10
73	10
75	10
61	10
77	10
27	10
22.5	10
15.5	10
30.5	10
24	10
19	10
34.5	10
46	10
29.5	10
31	10
69	10
38.5	10
34.5	10
78	10
87.5	10
54	10
40.5	10
30.5	10
19	10
90	10
51	10
43.5	10
36	10
35.5	10
42	10
16	10
54.5	10
73	10
17	10
27	10
26	10
24.5	10
37	10
28	10
49	10
55.5	10
45	10
25.5	10
23.5	10
15	10
47	10
33.5	10
18.5	10
23.5	10
88.5	10
36	10
55.5	10
21	10
21	10
33.5	10
42.5	10
29	10
44.5	10
42.5	10
38.5	10
29.5	10
61	10
16.5	10
45	10
115	10
37	10
32.5	10
27	10
56	10
86	10
102	10
43.5	10
41	10
31.5	10
63	10
33	10
63	10
29	10
13	10
71.5	10
52.5	10
28	10
31	10
22	10
86	10
38	10
30	10
21	10
63	10
23	10
68.5	10
29	10
44	10
35	10
33	10
39	10
54	10
20	10
30	10
25	10
27	10
29	10
12.5	10
53	10
26	10
69	10
60.5	10
39	10
28	10
56	10
31	10
61.5	10
43	10
31.5	10
24	10
35	10
38.5	10
54	10
55	10
27.5	10
36	10
45.5	10
31.5	10
53.5	10
23	10
102	10
80.5	10
18	10
20.5	10
21.5	10
25	10
18	10
20	10
28.5	10
61.5	10
33.5	10
32	10
52.5	10
32	10
31	10
43	10
72	10
106	10
39	10
32	10
40	10
37	10
74	10
31	10
30	10
49	10
36	10
42	10
17	10
155.5	10
80.5	10
52.5	10
27	10
30	10
13	10
71	10
70	10
26.5	10
24	10
53.5	10
54	10
32.5	10
37	10
39.5	10
23	10
57	10
29	10
100	10
31.5	10
43	10
24	10
79.5	10
47.5	10
145	10
33.5	10
27	10
24	10
36	10
37	10
39	10
45.5	10
53	10
88.5	10
16	10
30.5	10
70	10
33	10
29	10
37	10
47	10
43	10
39	10
117	10
18.5	10
38.5	10
58	10
29	10
52	10
32	10
22.5	10
140	10
31.5	10
32.5	10
43	10
68.5	10
72.5	10
107.5	10
19	10
19	10
39.5	10
50.5	10
29.5	10
35	10
37	10
60	10
37	10
37	10
60	10
31	10
74	10
76	10
27	10
45	10
44.5	10
119	10
43.5	10
54.5	10
24.5	10
38	10
59.5	10
30	10
52	10
19	10
44	10
95	10
85	10
87	10
60.5	10
76	10
29.5	10
27	10
40	10
34	10
97	10
92.5	10
23.5	10
68.5	10
24	10
86	10
32	10
23	10
67.5	10
59	10
24.5	10
32.5	10
34	10
44.5	10
51.5	10
113.5	10
44	10
27	10
25	10
44.5	10
24	10
34	10
83	10
41	10
68	10
59	10
44	10
38.5	10
16.5	10
30.5	10
37	10
22	10
20	10
21	10
80.5	10
23	10
54	10
46.5	10
37.5	10
27	10
25	10
38.5	10
41	10
30.5	10
93	10
22	10
22	10
17	10
124	10
14	10
16	10
39	10
28	10
72	10
83	10
81	10
27.5	10
24.5	10
42.5	10
22.5	10
54.5	10
60.5	10
104	10
21	10
68	10
21.5	10
51	10
15	10
71.5	10
33.5	10
38	10
92	10
41	10
39	10
35	10
87	10
69	10
20.5	10
66	10
64.5	10
25.5	10
31.5	10
47	10
43	10
28	10
28	10
29	10
52	10
52	10
57.5	10
19	10
35.5	10
18	10
28	10
59	10
37.5	10
57	10
108	10
29.5	10
22.5	10
33.5	10
19	10
63.5	10
69.5	10
31	10
20.5	10
63	10
39	10
19	10
25.5	10
54	10
39	10
16.5	10
48.5	10
61.5	10
20.5	10
43.5	10
55	10
51	10
22	10
37	10
57	10
69	10
45	10
48.5	10
36	10
16	10
48	10
48.5	10
53	10
54	10
29	10
67	10
72	10
74	10
89	10
99	10
106	10
36	10
33.5	10
62	10
27	10
40.5	10
90	10
101	10
49	10
17	10
37	10
24.5	10
48	10
30	10
50	10
53.5	10
43.5	10
34.5	10
78	10
19	10
41.5	10
33.5	10
24.5	10
51.5	10
66	10
31.5	10
26.5	10
41	10
27.5	10
30	10
37.5	10
54	10
91	10
55.5	10
35.5	10
30	10
68.5	10
25	10
31	10
21	10
33.5	10
36	10
72	10
19	10
24	10
13	10
29.5	10
58	10
82	10
81	10
45.5	10
27	10
62.5	10
53.5	10
90.5	10
78.5	10
33.5	10
50	10
35	10
34	10
54.5	10
72	10
34	10
31	10
20	10
73	10
22	10
77.5	10
29.5	10
45.5	10
46.5	10
32	10
49.5	10
57.5	10
68	10
71.5	10
64.5	10
69	10
42	10
41.5	10
68	10
39	10
62	10
45.5	10
23.5	10
44.5	10
38.5	10
60	10
45.5	10
50.5	10
55.5	10
40.5	10
51.5	10
19	10
34	10
50	10
19	10
30.5	10
57.5	10
17.5	10
24	10
79.5	10
31.5	10
52	10
45	10
27.5	10
22.5	10
59	10
29.5	10
30	10
32.5	10
38.5	10
32	10
70	10
48.5	10
20	10
20	10
27	10
58	10
15.5	10
37	10
39	10
81	10
24	10
36	10
35	10
46.5	10
24	10
90	10
114	10
103	10
90	10
83.5	10
20	10
89.5	10
50.5	10
56.5	10
39.5	10
27.5	10
41.5	10
80.5	10
45.5	10
35.5	10
30	10
96	10
86	10
13	10
32	10
36	10
73	10
59	10
61.5	10
28	10
15.5	10
54	10
49	10
39.5	10
51.5	10
19	10
28	10
27	10
31.5	10
36	10
46	10
24.5	10
125	10
74.5	10
29	10
80	10
62	10
24.5	10
30	10
29.5	10
20	10
41	10
104	10
132.5	10
19	10
48.5	10
40	10
53	10
32.5	10
37.5	10
32.5	10
35	10
67.5	10
72	10
30.5	10
41.5	10
42.5	10
80.5	10
27	10
19	10
20	10
29	10
96.5	10
49.5	10
85	10
91.5	10
20	10
86	10
33	10
33.5	10
33.5	10
46.5	10
23	10
24	10
38	10
43	10
47.5	10
33.5	10
20	10
41	10
45	10
27	10
41.5	10
22	10
64	10
24	10
22	10
27	10
45	10
36	10
71	10
71	10
88.5	10
101	10
74	10
92	10
24	10
28.5	10
64	10
40	10
11	10
29	10
22	10
114	10
32	10
50.5	10
43	10
45.5	10
36	10
24.5	10
37.5	10
101.5	10
28	10
59	10
103	10
34	10
36	10
16	10
29	10
93.5	10
84	10
36	10
24	10
22	10
75	10
49	10
20.5	10
39	10
47	10
36.5	10
28.5	10
34	10
35	10
79	10
74	10
16	10
56	10
49	10
71	10
107	10
36	10
31	10
20	10
25	10
75.5	10
18	10
23	10
34.5	10
44	10
38	10
24	10
35	10
80.5	10
25.5	10
46	10
66	10
78	10
48.5	10
57.5	10
68.5	10
31.5	10
47	10
34	10
59.5	10
70.5	10
30.5	10
83	10
106	10
42	10
63	10
76	10
39.5	10
40	10
66	10
29	10
32	10
60.5	10
35	10
73.5	10
53	10
58	10
28	10
20	10
107	10
59	10
47	10
40.5	10
64	10
28	10
43.5	10
85	10
97	10
93	10
22	10
25	10
31	10
30	10
35.5	10
29	10
33	10
59	10
73	10
15	10
28	10
33.5	10
30	10
31	10
34	10
36.5	10
32.5	10
31	10
49.5	10
57	10
26.5	10
35	10
99	10
29.5	10
30	10
18	10
47.5	10
58.5	10
23	10
43.5	10
47	10
15	10
27	10
63	10
39.5	10
79	10
45	10
67	10
45	10
44	10
73.5	10
72.5	10
36.5	10
33.5	10
48	10
12	10
35.5	10
92.5	10
97.5	10
24.5	10
23.5	10
52.5	10
20.5	10
28	10
26	10
34	10
30	10
33	10
35	10
73	10
79	10
75	10
96.5	10
31	10
22	10
31	10
25	10
14	10
103	10
29	10
15	10
25	10
39	10
30	10
63	10
59	10
35	10
52	10
68	10
83.5	10
48	10
47.5	10
38	10
27	10
63	10
34	10
31	10
74	10
74	10
67	10
109	10
96	10
95	10
45.5	10
75.5	10
32.5	10
23	10
111.5	10
85.5	10
38.5	10
119	10
52	10
19	10
31	10
67	10
52	10
37	10
28.5	10
56	10
53.5	10
25	10
35.5	10
33	10
46	10
68.5	10
28.5	10
37.5	10
51	10
28	10
28	10
113	10
50.5	10
38.5	10
34	10
34.5	10
49	10
37.5	10
41	10
42	10
38	10
19	10
41.5	10
62	10
58	10
48.5	10
18.5	10
22.5	10
29	10
61.5	10
45	10
42.5	10
29.5	10
61	10
32	10
33	10
29	10
83	10
33	10
16	10
27.5	10
86	10
56	10
60	10
75	10
18	10
110	10
44	10
60	10
76	10
46	10
28.5	10
28.5	10
28	10
69.5	10
35.5	10
33.5	10
21	10
51	10
43	10
31	10
31	10
33.5	10
53.5	10
30.5	10
37.5	10
56	10
58.5	10
30.5	10
28.5	10
34	10
63	10
136	10
46	10
35	10
104	10
50.5	10
87.5	10
58.5	10
30.5	10
45.5	10
41	10
90.5	10
92.5	10
38	10
28.5	10
28	10
50	10
18	10
93	10
52.5	10
58.5	10
21.5	10
21.5	10
17	10
44	10
69.5	10
47.5	10
47	10
65	10
37.5	10
65.5	10
32.5	10
26	10
38.5	10
34.5	10
39	10
116.5	10
23	10
104	10
21.5	10
16	10
48	10
65.5	10
34	10
52	10
40	10
11	10
74	10
133	10
86	10
51	10
54	10
62.5	10
26.5	10
77	10
62	10
28	10
42	10
38.5	10
72	10
26.5	10
29	10
25.5	10
21	10
17.5	10
23	10
35	10
46	10
50.5	10
18	10
24	10
50	10
29	10
38	10
35.5	10
28	10
28	10
50	10
25	10
41	10
26	10
37	10
51.5	10
34.5	10
49	10
92	10
63	10
66	10
20	10
20	10
42	10
26	10
69	10
19	10
12	10
59	10
26.5	10
24	10
36	10
73	10
43	10
41	10
37.5	10
25	10
26	10
40	10
49	10
46	10
22	10
28	10
43	10
32.5	10
25.5	10
55.5	10
45	10
54	10
50.5	10
45.5	10
89	10
19	10
22	10
122	10
49	10
53	10
78	10
54	10
30	10
48	10
102	10
40	10
41	10
77.5	10
46	10
50	10
25	10
19.5	10
27.5	10
34	10
50	10
114	10
45	10
13	10
14	10
46	10
14	10
44	10
32	10
24	10
26	10
34	10
24	10
22	10
33	10
36	10
114.5	10
32	10
38	10
19	10
26	10
29	10
23	10
20	10
50	10
36.5	10
44	10
12	10
43	10
25	10
18	10
83	10
23.5	10
22	10
97.5	10
66	10
56.5	10
43	10
40	10
46	10
43	10
58.5	10
48.5	10
31	10
54	10
50	10
49	10
17	10
17.5	10
34.5	10
16	10
41	10
42	10
37	10
139.5	10
88.5	10
25	10
93.5	10
19	10
31	10
95	10
33	10
28	10
45	10
23	10
17	10
69	10
22	10
62.5	10
27.5	10
115	10
112	10
42	10
26.5	10
56	10
127	10
53	10
35	10
32	10
54	10
26	10
21	10
27	10
51	10
77.5	10
78	10
15	10
35	10
38	10
29	10
68	10
22	10
46	10
40	10
44	10
58	10
26	10
52	10
30	10
33	10
96.5	10
34.5	10
37	10
54	10
72	10
35.5	10
58	10
62	10
69.5	10
49.5	10
36	10
126	10
71	10
35	10
70	10
43	10
33	10
65	10
28	10
32	10
45	10
30	10
37	10
121.5	10
85	10
31	10
24	10
34	10
21.5	10
44	10
41	10
21	10
55	10
48	10
27	10
106	10
39	10
40	10
52	10
40	10
52	10
38	10
19	10
69.5	10
53	10
35.5	10
23	10
20.5	10
90.5	10
56	10
36	10
50.5	10
47	10
28.5	10
45	10
70	10
37	10
34	10
48	10
56	10
28.5	10
60	10
31.5	10
32.5	10
26	10
43	10
39	10
103	10
101	10
25.5	10
94.5	10
18	10
35.5	10
36	10
35.5	10
101	10
11	10
25.5	10
41	10
86.5	10
99.5	10
65	10
80	10
52	10
31	10
44.5	10
35.5	10
67.5	10
56.5	10
43	10
61	10
29	10
16.5	10
33	10
44.5	10
36.5	10
24	10
41.5	10
49.5	10
112.5	10
39	10
18	10
61	10
28.5	10
45	10
33	10
32	10
33	10
34	10
55	10
33	10
27.5	10
31.5	10
46	10
28.5	10
28	10
51	10
99	10
22	10
103.5	10
31	10
45	10
26	10
16	10
22	10
37	10
23	10
33	10
65	10
24.5	10
36	10
22	10
92	10
21.5	10
83	10
62	10
20	10
19.5	10
94	10
46	10
44	10
33	10
36	10
100	10
75	10
37	10
18.5	10
32.5	10
27	10
110.5	10
97	10
104	10
56	10
30.5	10
47	10
19	10
51.5	10
96	10
64	10
78	10
24.5	10
28.5	10
32.5	10
44	10
39	10
69	10
99	10
114	10
90.5	10
30	10
20.5	10
25	10
54	10
35	10
30	10
37	10
29	10
39	10
35	10
23.5	10
77.5	10
43	10
48	10
22	10
20	10
35	10
80	10
23.5	10
63	10
70	10
52	10
24	10
30	10
59	10
40.5	10
105.5	10
43	10
22	10
119.5	10
27.5	10
62	10
21	10
28	10
51	10
52	10
55	10
20	10
115	10
43	10
43	10
36.5	10
109	10
[truncated: 97,881 more rows]

## Sheet: Figure 8
category	score
SMRT	-1.42101
SMRT	-2.182
SMRT	-1.75777
SMRT	-0.0372101
SMRT	-1.87943
SMRT	-1.74022
SMRT	-1.21426
SMRT	1.0994
SMRT	-2.61193
SMRT	-1.69848
SMRT	-1.93995
SMRT	-0.121658
SMRT	-1.56869
SMRT	-1.86541
SMRT	-1.84459
SMRT	-0.844896
SMRT	-1.63091
SMRT	-2.20509
SMRT	-0.413126
SMRT	-1.65663
SMRT	-1.60094
SMRT	-1.32398
SMRT	-1.96976
SMRT	-1.21585
SMRT	-1.22006
SMRT	-1.94973
SMRT	-2.61276
SMRT	-1.91803
SMRT	-3.09536
SMRT	-1.97369
SMRT	-1.36988
SMRT	-1.42465
SMRT	-1.40923
SMRT	-2.02332
SMRT	-1.88385
SMRT	-1.49716
SMRT	-1.99896
SMRT	-1.08885
SMRT	-1.98127
SMRT	-2.24385
SMRT	-2.44407
SMRT	-1.99236
SMRT	-1.69735
SMRT	-0.786636
SMRT	-2.54165
SMRT	0.867894
SMRT	-1.87643
SMRT	-2.03362
SMRT	-1.38056
SMRT	-1.99502
SMRT	-1.38054
SMRT	-2.23485
SMRT	-1.92442
SMRT	-1.13148
SMRT	-2.03934
SMRT	-1.97004
SMRT	-2.27092
SMRT	-1.8622
SMRT	-1.44131
SMRT	-1.27065
SMRT	-1.83932
SMRT	-1.22985
SMRT	-2.39627
SMRT	-2.01566
SMRT	-1.84608
SMRT	-1.68388
SMRT	-2.4314
SMRT	-2.15182
SMRT	-0.998434
SMRT	-2.20939
SMRT	-2.15532
SMRT	-1.74523
SMRT	-1.793
SMRT	-2.44783
SMRT	-0.698919
SMRT	-1.2705
SMRT	-1.93471
SMRT	-2.42183
SMRT	-1.92178
SMRT	-2.04497
SMRT	-1.93653
SMRT	-2.12807
SMRT	-1.77711
SMRT	-2.07793
SMRT	-2.03843
SMRT	-1.7702
SMRT	-1.91309
SMRT	-2.22875
SMRT	-1.55824
SMRT	-2.31917
SMRT	-1.68041
SMRT	-1.6398
SMRT	-1.61302
SMRT	-1.74334
SMRT	-2.22243
SMRT	-1.69108
SMRT	-0.92907
SMRT	-1.41476
SMRT	-1.09359
SMRT	-1.93803
SMRT	-2.0196
SMRT	-1.91884
SMRT	-0.295219
SMRT	0.319228
SMRT	-0.568101
SMRT	-1.82262
SMRT	-1.90884
SMRT	-1.99792
SMRT	-1.32195
SMRT	-2.0873
SMRT	-1.38577
SMRT	-1.68743
SMRT	-1.53563
SMRT	-1.49797
SMRT	-0.840491
SMRT	-1.26752
SMRT	-1.35063
SMRT	-1.2307
SMRT	-1.74363
SMRT	-1.53617
SMRT	-2.09195
SMRT	-1.48133
SMRT	-0.687839
SMRT	-0.824736
SMRT	-2.00136
SMRT	-1.69903
SMRT	-1.4946
SMRT	-0.75244
SMRT	-1.42411
SMRT	-2.01134
SMRT	-2.41205
SMRT	-1.84026
SMRT	-0.733471
SMRT	-1.91502
SMRT	-1.74896
SMRT	-1.95992
SMRT	-1.69647
SMRT	-1.96831
SMRT	-1.58063
SMRT	-1.21309
SMRT	-2.45734
SMRT	-1.40379
SMRT	-0.462294
SMRT	-1.3599
SMRT	-1.95373
SMRT	-2.32582
SMRT	-1.93822
SMRT	-2.54582
SMRT	-0.623986
SMRT	-1.43354
SMRT	-0.56321
SMRT	-2.20939
SMRT	0.495669
SMRT	-1.49606
SMRT	-2.27663
SMRT	-1.88634
SMRT	-1.78081
SMRT	-1.30541
SMRT	-2.12156
SMRT	-1.83556
SMRT	-0.992058
SMRT	-2.28965
SMRT	-1.83102
SMRT	-0.88422
SMRT	-2.53053
SMRT	-2.20173
SMRT	-1.74251
SMRT	-1.882
SMRT	-2.34784
SMRT	-1.51471
SMRT	-1.77725
SMRT	-1.95445
SMRT	-1.16354
SMRT	-1.49814
SMRT	-2.43324
SMRT	-2.5498
SMRT	-1.1925
SMRT	-2.07553
SMRT	-2.87904
SMRT	-2.37878
SMRT	-1.22086
SMRT	-1.96941
SMRT	-1.4146
SMRT	-0.636917
SMRT	-2.25498
SMRT	-1.51964
SMRT	-1.49238
SMRT	-1.52212
SMRT	-1.53368
SMRT	-1.77346
SMRT	-2.10866
SMRT	-2.18673
SMRT	-2.16179
SMRT	-1.95195
SMRT	-1.72572
SMRT	-1.37715
SMRT	-2.26953
SMRT	-2.13006
SMRT	-1.97179
SMRT	-1.8858
SMRT	-1.50718
SMRT	-1.37159
SMRT	-1.2243
SMRT	-1.87859
SMRT	-2.15201
SMRT	-2.17217
SMRT	-0.872573
SMRT	-0.884409
SMRT	-2.38763
SMRT	-1.67636
SMRT	-1.82534
SMRT	-2.14717
SMRT	-2.15831
SMRT	-1.56131
SMRT	-1.5192
SMRT	-1.26948
SMRT	-2.1061
SMRT	-2.09991
SMRT	-1.16886
SMRT	-2.24332
SMRT	-2.86252
SMRT	-1.43365
SMRT	-2.14192
SMRT	-1.73655
SMRT	-1.99767
SMRT	1.76202
SMRT	-1.93326
SMRT	-0.94904
SMRT	-1.95469
SMRT	-1.34792
SMRT	-2.33005
SMRT	-2.39065
SMRT	-1.67605
SMRT	-1.4921
SMRT	-0.85221
SMRT	-1.3053
SMRT	-1.82175
SMRT	-2.08391
SMRT	-1.9805
SMRT	-0.878519
SMRT	-1.1315
SMRT	-1.84985
SMRT	-1.35471
SMRT	-2.41838
SMRT	-1.39948
SMRT	-1.7834
SMRT	-1.39485
SMRT	-2.54859
SMRT	-2.05708
SMRT	-1.6779
SMRT	-1.64182
SMRT	-1.09183
SMRT	-2.08008
SMRT	-2.08514
SMRT	-1.96861
SMRT	-1.36457
SMRT	-2.03585
SMRT	-2.42177
SMRT	-1.58389
SMRT	-1.3399
SMRT	-1.89327
SMRT	-1.57215
SMRT	-1.73262
SMRT	-1.67087
SMRT	-1.60074
SMRT	-1.49132
SMRT	-1.37775
SMRT	-2.2822
SMRT	-1.57357
SMRT	-2.2498
SMRT	-0.0568028
SMRT	-1.39131
SMRT	-1.81642
SMRT	-1.73157
SMRT	-1.54243
SMRT	-1.5812
SMRT	-0.391899
SMRT	-1.59396
SMRT	-1.31035
SMRT	-0.952635
SMRT	-1.47471
SMRT	-1.70205
SMRT	-2.37296
SMRT	-1.24393
SMRT	-1.82628
SMRT	-1.71197
SMRT	-1.69219
SMRT	-0.949284
SMRT	-1.30566
SMRT	-1.51911
SMRT	-1.32161
SMRT	-1.09131
SMRT	-1.95965
SMRT	-2.27061
SMRT	-2.39403
SMRT	-1.86233
SMRT	-1.17913
SMRT	-2.42265
SMRT	-1.17295
SMRT	-1.28536
SMRT	-1.30976
SMRT	-1.64849
SMRT	-2.16817
SMRT	-1.47747
SMRT	-1.67082
SMRT	-1.42699
SMRT	-2.17716
SMRT	-1.72023
SMRT	-2.05669
SMRT	-2.12577
SMRT	-1.73951
SMRT	-2.98708
SMRT	-1.89434
SMRT	-1.31195
SMRT	-2.03738
SMRT	-1.39381
SMRT	-1.31695
SMRT	-2.06582
SMRT	-1.83207
SMRT	-1.81678
SMRT	-1.68943
SMRT	-1.78859
SMRT	-1.81357
SMRT	-1.26734
SMRT	-2.0823
SMRT	-2.10088
SMRT	-1.65794
SMRT	-2.01785
SMRT	-1.45179
SMRT	-1.76463
SMRT	-2.5811
SMRT	-0.903059
SMRT	-1.48209
SMRT	-2.6346
SMRT	-1.60323
SMRT	-0.795233
SMRT	-1.69734
SMRT	-1.47404
SMRT	-2.37215
SMRT	-1.5313
SMRT	-2.0027
SMRT	-1.50744
SMRT	-1.55373
SMRT	-1.71847
SMRT	-1.49127
SMRT	-0.849264
SMRT	-1.5745
SMRT	-1.00237
SMRT	-1.33332
SMRT	-1.50165
SMRT	-1.41594
SMRT	-1.56681
SMRT	-2.67208
SMRT	-1.17023
SMRT	-2.01881
SMRT	-1.44491
SMRT	-1.18995
SMRT	-1.46099
SMRT	-1.41678
SMRT	-2.12183
SMRT	-2.15662
SMRT	-0.61182
SMRT	-1.70547
SMRT	-2.23536
SMRT	-1.44415
SMRT	-0.628278
SMRT	-0.961535
SMRT	-1.48892
SMRT	-1.88434
SMRT	-1.99713
SMRT	-1.41401
SMRT	-2.37991
SMRT	-2.17358
SMRT	-2.36973
SMRT	-1.92058
SMRT	-0.932144
SMRT	-1.78411
SMRT	-2.54166
SMRT	-1.82042
SMRT	-2.38391
SMRT	-1.64312
SMRT	-1.35249
SMRT	-2.0795
SMRT	-2.41826
SMRT	-1.671
SMRT	-1.67198
SMRT	-1.20308
SMRT	-1.78875
SMRT	-1.7228
SMRT	-2.0456
SMRT	-1.3447
SMRT	-2.05138
SMRT	-1.64297
SMRT	-0.685694
SMRT	-1.68664
SMRT	-2.48947
SMRT	-2.13685
SMRT	-2.27311
SMRT	-1.92939
SMRT	-0.751803
SMRT	-0.651644
SMRT	-0.56227
SMRT	-2.19045
SMRT	-0.614034
SMRT	-1.60721
SMRT	-1.96557
SMRT	-1.54796
SMRT	-1.92685
SMRT	-2.37303
SMRT	-1.82677
SMRT	-1.68674
SMRT	-1.68662
SMRT	-2.1946
SMRT	-1.82097
SMRT	-1.82443
SMRT	-1.41393
SMRT	-1.42164
SMRT	-1.31468
SMRT	-2.0847
SMRT	-2.23934
SMRT	-1.44029
SMRT	-2.13546
SMRT	-2.14679
SMRT	-1.76307
SMRT	-1.21545
SMRT	-1.01044
SMRT	-1.64466
SMRT	-2.27444
SMRT	-2.30534
SMRT	-1.65828
SMRT	-0.606881
SMRT	-1.88759
SMRT	-1.36364
SMRT	-1.7046
SMRT	-1.32048
SMRT	-1.9821
SMRT	-2.22089
SMRT	-1.65716
SMRT	-2.30489
SMRT	-1.87118
SMRT	-2.06233
SMRT	-1.82997
SMRT	-3.01615
SMRT	-1.49296
SMRT	-2.25267
SMRT	-1.54516
SMRT	-2.16789
SMRT	-1.82949
SMRT	-1.12183
SMRT	-1.81183
SMRT	-2.32022
SMRT	-2.44686
SMRT	-1.27038
SMRT	-1.95112
SMRT	-2.34184
SMRT	-2.03946
SMRT	-2.11077
SMRT	-1.80651
SMRT	-1.96846
SMRT	-1.02508
SMRT	-1.60022
SMRT	-2.08928
SMRT	-2.16745
SMRT	-0.509714
SMRT	-2.12134
SMRT	-1.36324
SMRT	-1.79663
SMRT	-2.2575
SMRT	-1.27049
SMRT	-1.85163
SMRT	-2.06506
SMRT	-1.50134
SMRT	-1.7998
SMRT	-2.17279
SMRT	-1.87293
SMRT	-1.72912
SMRT	-1.75485
SMRT	-1.50562
SMRT	-1.27812
SMRT	-1.18199
SMRT	-1.79443
SMRT	-1.86448
SMRT	-1.20603
SMRT	-0.863958
SMRT	-2.62401
SMRT	-2.14075
SMRT	-0.456071
SMRT	-1.50918
SMRT	-2.37929
SMRT	-2.18791
SMRT	-1.36118
SMRT	-1.55697
SMRT	-1.83352
SMRT	-2.65595
SMRT	-1.75633
SMRT	-1.61796
SMRT	-2.04194
SMRT	-1.75517
SMRT	-1.23691
SMRT	-2.53644
SMRT	-1.80874
SMRT	-2.37542
SMRT	-1.55366
SMRT	-1.09829
SMRT	-1.39321
SMRT	-2.14799
SMRT	-1.92227
SMRT	-1.47508
SMRT	-1.77958
SMRT	-2.11369
SMRT	-1.85001
SMRT	-1.79361
SMRT	-1.94412
SMRT	-2.30305
SMRT	-2.16569
SMRT	-2.19635
SMRT	-1.23844
SMRT	-1.59367
SMRT	-1.93426
SMRT	-2.30283
SMRT	-1.9279
SMRT	-1.32893
SMRT	-0.939204
SMRT	-2.21788
SMRT	-2.80981
SMRT	-2.51627
SMRT	-0.807684
SMRT	-0.731767
SMRT	-1.56306
SMRT	-1.49093
SMRT	-2.43173
SMRT	-1.64336
SMRT	-1.57862
SMRT	-1.78694
SMRT	-1.32279
SMRT	-1.89703
SMRT	-2.08243
SMRT	-0.770842
SMRT	-1.56542
SMRT	-1.40498
SMRT	-1.58225
SMRT	-2.44979
SMRT	-2.15617
SMRT	-1.15979
SMRT	-1.08335
SMRT	-1.75866
SMRT	-2.23944
SMRT	-1.66961
SMRT	-1.73074
SMRT	-1.73335
SMRT	-2.26582
SMRT	-2.1275
SMRT	-1.82865
SMRT	-2.53499
SMRT	-1.71793
SMRT	-1.42206
SMRT	-1.16912
SMRT	-1.95742
SMRT	-1.51414
SMRT	-2.04832
SMRT	-1.96787
SMRT	-1.30049
SMRT	-2.04462
SMRT	-1.42963
SMRT	-2.10647
SMRT	-1.20786
SMRT	-1.0891
SMRT	-1.88723
SMRT	-0.841289
SMRT	-0.95012
SMRT	-1.85783
SMRT	-1.74322
SMRT	-2.41875
SMRT	-2.0348
SMRT	-1.54751
SMRT	-1.31104
SMRT	-0.350971
SMRT	-1.27484
SMRT	-1.76179
SMRT	-1.79197
SMRT	-1.97614
SMRT	-2.52869
SMRT	-2.10566
SMRT	-2.87857
SMRT	-2.76134
SMRT	-1.64894
SMRT	-1.32577
SMRT	-1.99697
SMRT	-0.58733
SMRT	-2.06256
SMRT	-2.09643
SMRT	-2.11735
SMRT	-1.35551
SMRT	-2.23047
SMRT	-2.25112
SMRT	-0.12913
SMRT	-2.58553
SMRT	-2.26265
SMRT	-1.16814
SMRT	-1.10779
SMRT	-1.88474
SMRT	0.168256
SMRT	-2.03391
SMRT	-2.11409
SMRT	-2.12945
SMRT	-1.79024
SMRT	-0.939406
SMRT	-2.30596
SMRT	-2.05374
SMRT	-1.99596
SMRT	-2.28001
SMRT	-2.36603
SMRT	-2.08688
SMRT	-1.62406
SMRT	-1.5876
SMRT	-2.11701
SMRT	-1.77608
SMRT	-1.47289
SMRT	-2.4643
SMRT	-1.56484
SMRT	-1.92874
SMRT	-1.29245
SMRT	-1.58974
SMRT	-1.68183
SMRT	-2.20052
SMRT	-1.78206
SMRT	-1.45967
SMRT	-2.0042
SMRT	-1.38537
SMRT	-1.12245
SMRT	-1.58973
SMRT	-2.08446
SMRT	-0.92652
SMRT	-0.582445
SMRT	-1.99808
SMRT	-1.81967
SMRT	-1.65483
SMRT	-2.09541
SMRT	-1.90754
SMRT	-1.54223
SMRT	-1.48652
SMRT	-1.07738
SMRT	-1.88756
SMRT	-1.31045
SMRT	-1.76356
SMRT	-2.40158
SMRT	-1.92375
SMRT	-1.59551
SMRT	-2.09403
SMRT	-1.61128
SMRT	-1.7854
SMRT	-1.28005
SMRT	-1.47859
SMRT	-1.93331
SMRT	-1.40302
SMRT	-1.74357
SMRT	-1.18219
SMRT	-1.44045
SMRT	-1.4589
SMRT	-1.86628
SMRT	-1.73373
SMRT	-1.61429
SMRT	-0.665214
SMRT	-1.04346
SMRT	-2.27147
SMRT	-1.80459
SMRT	-1.93639
SMRT	-1.71315
SMRT	-1.17506
SMRT	-1.69191
SMRT	-1.56781
SMRT	-1.79997
SMRT	-2.10578
SMRT	-2.0365
SMRT	-1.18494
SMRT	-1.8475
SMRT	-0.716952
SMRT	-1.75719
SMRT	-1.87895
SMRT	-1.22265
SMRT	-2.62853
SMRT	-1.27304
SMRT	-1.73255
SMRT	-1.56558
SMRT	-1.59659
SMRT	-1.68319
SMRT	-2.16592
SMRT	-1.47063
SMRT	-1.81053
SMRT	-1.69885
SMRT	0.0232935
SMRT	-1.0737
SMRT	-1.15844
SMRT	-2.09355
SMRT	-1.77571
SMRT	-1.43346
SMRT	-1.77665
SMRT	-1.55836
SMRT	-2.31632
SMRT	-1.51708
SMRT	-1.84972
SMRT	-1.48761
SMRT	-1.89239
SMRT	-1.79789
SMRT	-1.32665
SMRT	-2.15466
SMRT	-1.35714
SMRT	-2.15387
SMRT	-1.59976
SMRT	-1.24168
SMRT	-1.99268
SMRT	-1.91422
SMRT	-1.77009
SMRT	-1.27106
SMRT	-0.322009
SMRT	-1.91674
SMRT	-1.29816
SMRT	-1.54277
SMRT	-2.3922
SMRT	-2.83435
SMRT	-2.99285
SMRT	-2.71049
SMRT	-1.80456
SMRT	-0.75782
SMRT	-1.8324
SMRT	-2.76985
SMRT	-1.8968
SMRT	-2.11284
SMRT	-2.60231
SMRT	-1.73743
SMRT	-1.31353
SMRT	-2.14824
SMRT	-1.6393
SMRT	-1.86194
SMRT	-2.18554
SMRT	-1.35829
SMRT	-2.15022
SMRT	-1.51304
SMRT	-1.31456
SMRT	-2.03488
SMRT	-1.9789
SMRT	-1.53281
SMRT	-2.16852
SMRT	-1.07659
SMRT	-1.5123
SMRT	-2.45465
SMRT	-1.87957
SMRT	-1.38084
SMRT	-2.11878
SMRT	-2.38093
SMRT	-2.03192
SMRT	-1.9512
SMRT	-1.76152
SMRT	-2.55195
SMRT	-2.1945
SMRT	-0.253371
SMRT	-1.39941
SMRT	-1.74695
SMRT	-1.72627
SMRT	-2.62857
SMRT	-1.8979
SMRT	-2.09936
SMRT	-1.39618
SMRT	-0.901722
SMRT	-1.35504
SMRT	-1.11002
SMRT	-1.38413
SMRT	-2.70955
SMRT	-1.16015
SMRT	-1.59514
SMRT	-1.81158
SMRT	-1.43405
SMRT	-1.86572
SMRT	-1.47012
SMRT	-1.61571
SMRT	-1.59125
SMRT	-1.5543
SMRT	-1.29075
SMRT	-1.39096
SMRT	-0.916572
SMRT	-1.96206
SMRT	-1.60621
SMRT	-2.26487
SMRT	-2.53579
SMRT	-0.576479
SMRT	-1.8677
SMRT	-1.18113
SMRT	-2.17897
SMRT	-2.7683
SMRT	-2.00335
SMRT	-2.33628
SMRT	0.151754
SMRT	-1.98633
SMRT	-1.4859
SMRT	-0.607644
SMRT	-1.78609
SMRT	-1.91818
SMRT	-1.94615
SMRT	-1.99331
SMRT	-1.68292
SMRT	-2.04714
SMRT	-1.15339
SMRT	-2.10605
SMRT	-1.40875
SMRT	-1.52346
SMRT	-1.46006
SMRT	-1.16248
SMRT	-1.59339
SMRT	-2.30532
SMRT	-2.1374
SMRT	-1.63413
SMRT	-1.67245
SMRT	-0.940594
SMRT	-0.757736
SMRT	-2.19858
SMRT	-1.03184
SMRT	-1.91949
SMRT	-2.54907
SMRT	-1.9954
SMRT	-0.582106
SMRT	-0.780945
SMRT	-2.32421
SMRT	-1.27472
SMRT	-0.891587
SMRT	-2.02865
SMRT	-1.58053
SMRT	-1.72106
SMRT	-2.08209
SMRT	-1.35637
SMRT	-1.66962
SMRT	-1.41013
SMRT	-2.00399
SMRT	-1.42926
SMRT	-1.46045
SMRT	-1.94691
SMRT	-1.2667
SMRT	-1.90453
SMRT	-1.89559
SMRT	-1.23104
SMRT	-2.28396
SMRT	-1.62831
SMRT	-1.73352
SMRT	-1.61041
SMRT	-1.1864
SMRT	-1.37587
SMRT	-1.92996
SMRT	-0.40863
SMRT	-1.79434
SMRT	-2.11346
SMRT	-0.358666
SMRT	-1.72822
SMRT	-0.639121
SMRT	-1.57461
SMRT	-2.02083
SMRT	-1.59983
SMRT	-2.13064
SMRT	-1.65327
SMRT	-1.20323
SMRT	-0.264479
SMRT	-1.49426
SMRT	-1.51354
SMRT	-2.07822
SMRT	-1.26424
SMRT	-2.20833
SMRT	-1.81666
SMRT	-2.11044
SMRT	-0.451568
SMRT	-1.47514
SMRT	-1.18685
SMRT	-1.03403
SMRT	-1.72249
SMRT	-1.13568
SMRT	-2.05372
SMRT	-2.04689
SMRT	-1.49032
SMRT	-2.12706
SMRT	-1.75639
SMRT	-1.15719
SMRT	-2.56071
SMRT	-1.95163
SMRT	-1.97114
SMRT	-0.872055
SMRT	-1.95154
SMRT	-2.1911
SMRT	-1.84299
SMRT	-1.82661
SMRT	-1.03351
SMRT	-1.23513
SMRT	-2.29934
SMRT	-1.349
SMRT	-1.73058
SMRT	-1.93751
SMRT	-1.82023
SMRT	-2.01947
SMRT	-0.987675
SMRT	-2.10219
SMRT	-0.913089
SMRT	-1.85242
SMRT	-2.46055
SMRT	-1.87832
SMRT	-2.13289
SMRT	-2.51325
SMRT	-1.08529
SMRT	-1.98779
SMRT	-2.44243
SMRT	-1.55113
SMRT	-2.24003
SMRT	-1.54303
SMRT	-1.90567
SMRT	-1.81873
SMRT	-1.461
SMRT	-1.92861
SMRT	-2.52981
SMRT	-1.98449
SMRT	-1.35231
SMRT	-2.19369
SMRT	-2.25924
SMRT	-1.69994
SMRT	-1.39322
SMRT	-0.818884
SMRT	-1.53493
SMRT	-0.555978
SMRT	-2.01389
SMRT	-1.94498
SMRT	-1.20222
SMRT	-2.17404
SMRT	-2.48722
SMRT	-1.64836
SMRT	-1.02251
SMRT	-1.85756
SMRT	-1.8124
SMRT	-1.65242
SMRT	-1.60944
SMRT	-1.67042
SMRT	-1.91345
SMRT	-1.51804
SMRT	-1.38503
SMRT	-2.24422
SMRT	-1.57273
SMRT	-1.80071
SMRT	-1.09822
SMRT	-2.37164
SMRT	-1.20839
SMRT	-1.2325
SMRT	-1.4308
SMRT	-2.36339
SMRT	-1.75525
SMRT	-1.40373
SMRT	-0.27679
SMRT	-3.03595
SMRT	-1.70941
SMRT	-1.55728
SMRT	-2.05104
SMRT	-1.34206
SMRT	-1.72983
SMRT	-2.23636
SMRT	-0.869523
SMRT	-1.74365
SMRT	-2.3598
SMRT	-2.2445
SMRT	-1.96233
SMRT	-1.95037
SMRT	-2.11218
SMRT	-1.97926
SMRT	-0.649887
SMRT	-2.3065
SMRT	-1.06375
SMRT	-1.79926
SMRT	-1.66913
SMRT	-2.04822
SMRT	-1.35537
SMRT	-0.959194
SMRT	-1.57987
SMRT	-2.42721
SMRT	-1.8814
SMRT	-1.93685
SMRT	-1.66055
SMRT	-2.48132
SMRT	-2.45814
SMRT	-2.30546
SMRT	-2.38293
SMRT	-2.71883
SMRT	-1.60628
SMRT	-1.08417
SMRT	-1.02831
SMRT	-1.73095
SMRT	-1.45278
SMRT	-2.10068
SMRT	-1.74807
SMRT	-0.916184
SMRT	-1.90737
SMRT	-0.429317
SMRT	-1.8095
SMRT	-2.23974
SMRT	-2.45389
SMRT	-2.14076
SMRT	-1.59389
SMRT	-1.75671
SMRT	-1.51017
SMRT	-1.79715
SMRT	-2.0091
SMRT	-1.86262
SMRT	-2.10083
SMRT	-2.27102
SMRT	-1.78635
SMRT	-1.4468
SMRT	-0.856938
SMRT	-1.75072
SMRT	-2.07671
SMRT	-1.55087
SMRT	-2.0707
SMRT	-1.34212
SMRT	-2.19332
SMRT	-0.937166
SMRT	-1.73814
SMRT	-1.27673
SMRT	-1.48932
SMRT	-1.90991
SMRT	-1.34831
SMRT	-1.10829
SMRT	-1.53225
SMRT	-1.86951
SMRT	-2.42872
SMRT	-1.47576
SMRT	-1.69264
SMRT	-0.941542
SMRT	-1.32248
SMRT	-2.08346
SMRT	-0.637049
SMRT	-1.57403
SMRT	-1.05163
SMRT	-2.19085
SMRT	-1.66158
SMRT	-2.04983
SMRT	-0.459999
SMRT	-0.761815
SMRT	-2.195
SMRT	-1.63764
SMRT	-0.856054
SMRT	-1.78498
SMRT	-1.53249
SMRT	-2.5758
SMRT	-1.19495
SMRT	-0.580009
SMRT	-2.29565
SMRT	-1.78633
SMRT	-1.81238
SMRT	-1.89492
SMRT	-2.39101
SMRT	-2.40659
SMRT	-2.36272
SMRT	-1.89108
SMRT	-0.699615
SMRT	-1.3315
SMRT	-1.50656
SMRT	-2.31112
SMRT	-2.42483
SMRT	-1.67634
SMRT	-1.56719
SMRT	-1.44057
SMRT	-0.461408
SMRT	-2.25792
SMRT	-1.81965
SMRT	-1.35969
SMRT	-3.15746
SMRT	-1.62659
SMRT	-2.04934
SMRT	-1.16064
SMRT	-2.10462
SMRT	-1.43086
SMRT	-2.29648
SMRT	-0.965081
SMRT	-2.40188
SMRT	-2.55267
SMRT	-0.365837
SMRT	-1.34455
SMRT	-1.65534
SMRT	-0.919524
SMRT	-1.51901
SMRT	-2.44117
SMRT	-2.42544
SMRT	-2.40485
SMRT	-1.53576
SMRT	-1.31649
SMRT	-2.19017
SMRT	-1.61251
SMRT	-0.836716
SMRT	-1.18352
SMRT	-2.4956
SMRT	-1.51714
SMRT	-2.11733
SMRT	-2.03042
SMRT	-1.31464
SMRT	-2.36812
SMRT	-2.16667
SMRT	-0.731595
SMRT	-2.01388
SMRT	-1.09245
SMRT	-0.860005
SMRT	-1.66419
SMRT	-1.83918
SMRT	-2.04998
SMRT	-1.85541
SMRT	-1.94109
SMRT	-1.87814
SMRT	-1.79975
SMRT	-1.73884
SMRT	-2.76441
SMRT	-1.8866
SMRT	-1.90974
SMRT	-1.62786
SMRT	-2.37201
SMRT	-2.14513
SMRT	-1.32008
SMRT	-1.82356
SMRT	-1.19504
SMRT	-1.83114
SMRT	-1.81843
SMRT	-1.50884
SMRT	-2.3007
SMRT	-1.94352
SMRT	-1.21624
SMRT	-2.05457
SMRT	-1.9871
SMRT	-1.17518
SMRT	-1.19517
SMRT	-0.974281
SMRT	-2.01594
SMRT	-2.57179
SMRT	-0.885478
SMRT	-1.51644
SMRT	-0.158169
SMRT	-2.08289
SMRT	-1.25186
SMRT	-2.01177
SMRT	-2.53614
SMRT	-0.670636
SMRT	-1.74545
SMRT	-1.98127
SMRT	-1.40174
SMRT	-1.13826
SMRT	-1.48365
SMRT	-1.63459
SMRT	-1.82453
SMRT	-2.31218
SMRT	-2.78316
SMRT	-1.55564
SMRT	-2.32505
SMRT	-2.76888
SMRT	-3.11228
SMRT	-1.7296
SMRT	-0.604206
SMRT	-2.87572
SMRT	-1.85438
SMRT	-1.80715
SMRT	-1.80096
SMRT	-1.98209
SMRT	-1.50407
SMRT	-1.05677
SMRT	-1.95577
SMRT	-1.71797
SMRT	-1.30264
SMRT	-2.09173
SMRT	-1.93004
SMRT	-1.54073
SMRT	-2.0129
SMRT	-2.03868
SMRT	-0.939564
SMRT	-2.45122
SMRT	-1.53788
SMRT	-2.05347
SMRT	-1.82593
SMRT	-1.66585
SMRT	-1.71376
SMRT	-2.02453
SMRT	-1.65938
SMRT	-1.45325
SMRT	-2.21023
SMRT	-2.06659
SMRT	-1.44003
SMRT	-2.20859
SMRT	-1.09527
SMRT	-1.31598
SMRT	-1.8508
SMRT	-2.24316
SMRT	-2.26395
SMRT	-2.07196
SMRT	-1.73169
SMRT	-2.01245
SMRT	-1.30109
SMRT	-1.73911
SMRT	-1.21085
SMRT	-1.82531
SMRT	-0.783787
SMRT	-1.20459
SMRT	-2.57638
SMRT	-1.74902
SMRT	-1.35185
SMRT	-1.0141
SMRT	-0.533333
SMRT	-2.09293
SMRT	-1.81251
SMRT	-1.44837
SMRT	-2.07234
SMRT	-1.43509
SMRT	-1.72239
SMRT	-1.37099
SMRT	-2.11501
SMRT	-1.62448
SMRT	-2.31893
SMRT	-1.82704
SMRT	-2.50155
SMRT	-0.797608
SMRT	-1.86162
SMRT	-0.90727
SMRT	-2.55244
SMRT	-1.50529
SMRT	-1.98457
SMRT	-2.41038
SMRT	-1.20059
SMRT	-0.701634
SMRT	-1.84503
SMRT	-1.53325
SMRT	-1.55387
SMRT	-1.99864
SMRT	-1.50091
SMRT	-0.626664
SMRT	-2.21398
SMRT	-2.23062
SMRT	-0.942426
SMRT	-1.39204
SMRT	-2.18596
SMRT	-2.16657
SMRT	-2.10642
SMRT	-1.43183
SMRT	-1.30593
SMRT	-0.774037
SMRT	-1.58748
SMRT	-0.98122
SMRT	-1.81029
SMRT	-1.46219
SMRT	-1.34484
SMRT	-1.62565
SMRT	-2.55952
SMRT	-1.31171
SMRT	-2.55681
SMRT	-2.25457
SMRT	-1.73444
SMRT	-2.34046
SMRT	-2.25299
SMRT	-2.5017
SMRT	-1.76413
SMRT	-2.39324
SMRT	-1.67362
SMRT	-2.35825
SMRT	-1.83716
SMRT	-1.76193
SMRT	-1.30714
SMRT	-1.43463
SMRT	-0.820779
SMRT	-2.30929
SMRT	-1.9054
SMRT	-2.21979
SMRT	-1.50137
SMRT	-1.17475
SMRT	-1.57644
SMRT	-1.60633
SMRT	-1.43159
SMRT	-2.33271
SMRT	-2.52591
SMRT	-2.06703
SMRT	-2.13164
SMRT	-2.47656
SMRT	-2.30675
SMRT	-2.04184
SMRT	-1.93542
SMRT	-1.49042
SMRT	-0.285067
SMRT	-2.9852
SMRT	-0.408749
SMRT	-1.52508
SMRT	-1.47807
SMRT	-0.875176
SMRT	-2.20642
SMRT	-1.74909
SMRT	-1.16171
SMRT	-0.598705
SMRT	-2.01254
SMRT	-1.67327
SMRT	-1.43161
SMRT	-2.28174
SMRT	-2.38463
SMRT	-0.791314
SMRT	0.67978
SMRT	-2.4533
SMRT	-1.39298
SMRT	-1.75585
SMRT	-1.80082
SMRT	-1.99453
SMRT	-1.45901
SMRT	-2.45133
SMRT	0.912827
SMRT	-1.17159
SMRT	-1.41777
SMRT	-0.788441
SMRT	-0.750737
SMRT	-1.87623
SMRT	-1.60582
SMRT	-1.67605
SMRT	-1.8515
SMRT	-2.1452
SMRT	-0.673173
SMRT	-1.63708
SMRT	-1.96059
SMRT	-2.10658
SMRT	0.0364056
SMRT	-2.63391
SMRT	-2.2141
SMRT	-1.80371
SMRT	-2.32482
SMRT	-2.209
SMRT	-1.16354
SMRT	-1.24197
SMRT	-2.07936
SMRT	-1.30188
SMRT	-2.40294
SMRT	-1.33129
SMRT	-2.92089
SMRT	-1.34187
SMRT	-1.33361
SMRT	-1.72262
SMRT	-1.39397
SMRT	-1.42639
SMRT	-1.82776
SMRT	-1.30406
SMRT	-1.60755
SMRT	-2.54116
SMRT	-1.74709
SMRT	-1.39457
SMRT	-2.71698
SMRT	-2.61587
SMRT	-1.85344
SMRT	-0.501387
SMRT	-1.76111
SMRT	-1.81134
SMRT	-1.30474
SMRT	-1.91746
SMRT	-1.21741
SMRT	-0.873873
SMRT	-1.77493
SMRT	-1.51737
SMRT	-1.26247
SMRT	-1.3128
SMRT	-2.28496
SMRT	-1.75516
SMRT	-1.29715
SMRT	-2.10934
SMRT	-2.3491
SMRT	-2.02321
SMRT	-2.07467
SMRT	-2.00218
SMRT	-2.10015
SMRT	-1.76583
SMRT	-2.18401
SMRT	-2.35198
SMRT	-1.3943
SMRT	-2.14491
SMRT	-2.30385
SMRT	-1.55239
SMRT	-1.89828
SMRT	-1.00285
SMRT	-1.3469
SMRT	-1.50159
SMRT	-1.8837
SMRT	-2.3428
SMRT	-2.02739
SMRT	-1.88259
SMRT	-2.72919
SMRT	-1.24997
SMRT	-1.74482
SMRT	-1.50302
SMRT	-1.75178
SMRT	-0.355009
SMRT	0.923367
SMRT	-2.44772
SMRT	-1.35824
SMRT	-1.47386
SMRT	-2.18429
SMRT	-1.05164
SMRT	-1.35263
SMRT	-1.81997
SMRT	-1.72345
SMRT	-2.24755
SMRT	-2.26944
SMRT	-1.75159
SMRT	-1.11869
SMRT	-1.77079
SMRT	-1.69876
SMRT	-1.38107
SMRT	-1.72169
SMRT	-1.74703
SMRT	-1.85669
SMRT	-1.55173
SMRT	-2.37151
SMRT	-0.625994
SMRT	-1.70201
SMRT	-2.55698
SMRT	-1.91353
SMRT	-1.44388
SMRT	-0.524901
SMRT	-1.46314
SMRT	-2.2051
SMRT	-1.4724
SMRT	-1.43484
SMRT	-2.2547
SMRT	-2.01479
SMRT	-1.70815
SMRT	-1.9072
SMRT	-2.03605
SMRT	-1.62102
SMRT	-1.51085
SMRT	-1.03637
SMRT	-2.04902
SMRT	-2.29244
SMRT	-1.55401
SMRT	-1.74538
SMRT	-1.56936
SMRT	-1.18168
SMRT	-2.85091
SMRT	-1.082
SMRT	-2.14786
SMRT	-1.55499
SMRT	-2.27835
SMRT	-1.52369
SMRT	-2.07242
SMRT	-1.55437
SMRT	-1.2179
SMRT	-1.46197
SMRT	-3.29214
SMRT	-1.41728
SMRT	-2.02914
SMRT	-1.50371
SMRT	-2.1048
SMRT	-1.48116
SMRT	-1.40721
SMRT	-1.42348
SMRT	-1.63164
SMRT	-2.08132
SMRT	-0.66637
SMRT	-1.69931
SMRT	-1.21609
SMRT	-0.482665
SMRT	-0.762176
SMRT	-2.20801
SMRT	-0.868306
SMRT	-2.26225
SMRT	-1.82545
SMRT	-1.2221
SMRT	-1.56681
SMRT	-1.4459
SMRT	-1.85787
SMRT	-1.68385
SMRT	-1.39631
SMRT	-2.49433
SMRT	-1.61238
SMRT	-2.1719
SMRT	-2.55129
SMRT	-2.04526
SMRT	-1.46726
SMRT	-1.9289
SMRT	-1.63973
SMRT	-1.85637
SMRT	-1.28698
SMRT	-1.4599
SMRT	-1.2491
SMRT	-1.29807
SMRT	-1.09799
SMRT	-2.15477
SMRT	-2.14026
SMRT	-1.40311
SMRT	-1.07822
SMRT	-2.02113
SMRT	-1.83411
SMRT	-1.24727
SMRT	-2.0088
SMRT	-1.77165
SMRT	-1.48879
SMRT	-1.34337
SMRT	-2.25191
SMRT	-1.82642
SMRT	-1.54233
SMRT	-2.54692
SMRT	-1.65075
SMRT	-1.80069
SMRT	-2.61863
SMRT	-1.44664
SMRT	-2.25098
SMRT	-0.91754
SMRT	0.580974
SMRT	-1.4153
SMRT	-0.426992
SMRT	-2.14434
SMRT	-1.86532
SMRT	-1.29026
SMRT	-1.35377
SMRT	-1.66306
SMRT	-1.97621
SMRT	-1.01883
SMRT	-1.63194
SMRT	-0.337259
SMRT	-1.84143
SMRT	-2.34893
SMRT	-0.894232
SMRT	-1.97483
SMRT	-1.42217
SMRT	-2.62337
SMRT	-2.2716
SMRT	-2.20905
SMRT	-2.11301
SMRT	-1.94665
SMRT	-1.84855
SMRT	-1.76506
SMRT	-1.89003
SMRT	-2.01854
SMRT	-2.27165
SMRT	-1.53327
SMRT	-1.87488
SMRT	-1.65519
SMRT	-1.72306
SMRT	-1.54876
SMRT	-1.12324
SMRT	-2.08016
SMRT	-2.23451
SMRT	-1.50108
SMRT	-2.77787
SMRT	-1.72875
SMRT	-2.40998
SMRT	-3.17244
SMRT	-1.38767
SMRT	-1.4714
SMRT	-1.34359
SMRT	3.92815
SMRT	-1.21261
SMRT	-0.414597
SMRT	-2.66895
SMRT	-1.88912
SMRT	-1.82709
SMRT	-1.9024
SMRT	-1.84428
SMRT	-2.17263
SMRT	-2.30413
SMRT	-2.10888
SMRT	-1.29909
SMRT	-2.1583
SMRT	-1.51195
SMRT	-2.10614
SMRT	-2.5115
SMRT	-2.42784
SMRT	-1.97653
SMRT	-1.50647
SMRT	-2.09505
SMRT	-1.96158
SMRT	-1.51785
SMRT	-1.26679
SMRT	-1.17761
SMRT	-2.37721
SMRT	-1.78611
SMRT	-1.01405
SMRT	-2.77513
SMRT	-1.62597
SMRT	-1.78771
SMRT	-2.07052
SMRT	-1.51486
SMRT	-2.40524
SMRT	-1.56906
SMRT	-1.41046
SMRT	-1.58057
SMRT	-1.00754
SMRT	-1.82712
SMRT	-1.81269
SMRT	-2.06572
SMRT	-0.609933
SMRT	-2.27683
SMRT	-1.39622
SMRT	-1.74516
SMRT	-1.58361
SMRT	-1.95221
SMRT	-1.35721
SMRT	-2.7632
SMRT	-1.60159
SMRT	-1.8716
SMRT	-1.48269
SMRT	-2.36519
SMRT	-2.16882
SMRT	-1.99205
SMRT	-1.86486
SMRT	-2.07394
SMRT	-1.08054
SMRT	-2.77063
SMRT	-1.41405
SMRT	-1.38128
SMRT	-1.95508
SMRT	-1.90157
SMRT	-1.63196
SMRT	-1.67237
SMRT	-1.56373
SMRT	-1.56712
SMRT	-1.53321
SMRT	-1.55205
SMRT	-0.667765
SMRT	-1.93491
SMRT	-2.00206
SMRT	-0.542828
SMRT	-1.82674
SMRT	-2.41757
SMRT	-2.28507
SMRT	-1.62811
SMRT	-1.38167
SMRT	-1.21519
SMRT	-1.73174
SMRT	-2.00274
SMRT	-1.8309
SMRT	-2.12384
SMRT	-2.26612
SMRT	-1.52037
SMRT	-2.18312
SMRT	-0.750922
SMRT	-1.92092
SMRT	-1.76011
SMRT	-1.29369
SMRT	-1.56058
SMRT	-1.51857
SMRT	-1.60618
SMRT	-1.72946
SMRT	-1.97248
SMRT	-1.6546
SMRT	-1.83319
SMRT	-1.20363
SMRT	-0.949827
SMRT	-1.99942
SMRT	-2.19601
SMRT	-1.95157
SMRT	-1.12184
SMRT	-1.59235
SMRT	-1.7782
SMRT	-2.0239
SMRT	-1.90212
SMRT	-1.06566
SMRT	-2.32739
SMRT	-1.96452
SMRT	-1.1727
SMRT	-2.25821
SMRT	-2.02746
SMRT	-1.68935
SMRT	-1.46697
SMRT	-1.97177
SMRT	-1.76269
SMRT	-1.62606
SMRT	-1.4733
SMRT	-1.78986
SMRT	-1.5076
SMRT	-1.54004
SMRT	-1.34016
SMRT	-1.98418
SMRT	-1.02233
SMRT	-0.933014
SMRT	-0.857498
SMRT	-2.15667
SMRT	-2.02418
SMRT	-0.710991
SMRT	-1.79246
SMRT	-1.9092
SMRT	-1.76988
SMRT	-1.00865
SMRT	-3.24239
SMRT	-1.63281
SMRT	-2.12667
SMRT	-0.988862
SMRT	-2.07787
SMRT	-1.60061
SMRT	-2.45322
SMRT	-1.99546
SMRT	-2.12681
SMRT	-1.75325
SMRT	-1.6375
SMRT	-1.62635
SMRT	-1.46427
SMRT	-1.62648
SMRT	-1.73187
SMRT	-1.4033
SMRT	-1.10679
SMRT	-1.29859
SMRT	-1.8256
SMRT	-1.37967
SMRT	-2.30897
SMRT	-1.50774
SMRT	-0.637886
SMRT	-0.4685
SMRT	-1.29903
SMRT	-1.97947
SMRT	-2.06489
SMRT	-1.9083
SMRT	-1.62818
SMRT	-1.6424
SMRT	-1.72489
SMRT	-2.21712
SMRT	-1.62321
SMRT	-0.821237
SMRT	-2.22539
SMRT	-2.20323
SMRT	-2.2606
SMRT	-1.8635
SMRT	-2.1489
SMRT	-2.16164
SMRT	-1.31392
SMRT	-2.36682
SMRT	-2.12798
SMRT	-1.22017
SMRT	-1.78494
SMRT	-1.6707
SMRT	-2.05035
SMRT	-2.02983
SMRT	-1.1907
SMRT	-1.59763
SMRT	-0.722807
SMRT	-1.75663
SMRT	-1.89464
SMRT	-1.80347
SMRT	-1.06607
SMRT	-2.0049
SMRT	-1.62455
SMRT	-2.00346
SMRT	-1.62763
SMRT	-1.87366
SMRT	-2.0841
SMRT	-1.81936
SMRT	-1.9028
SMRT	2.19199
SMRT	-1.87055
SMRT	-1.4045
SMRT	-2.41886
SMRT	-1.42303
SMRT	-2.00554
SMRT	-1.02149
SMRT	-0.501046
SMRT	-2.17383
SMRT	-2.06762
SMRT	-1.90451
SMRT	-2.01732
SMRT	-1.16433
SMRT	-2.2651
SMRT	-1.66709
SMRT	-1.51193
SMRT	-1.72128
SMRT	-2.16044
SMRT	-1.8134
SMRT	-1.86462
SMRT	-3.05474
SMRT	-1.58251
SMRT	-1.70914
SMRT	-1.06206
SMRT	-0.702046
SMRT	-0.71193
SMRT	-2.14951
SMRT	-1.6596
SMRT	-1.81712
SMRT	-1.80963
SMRT	-1.32626
SMRT	-0.618641
SMRT	-1.5966
SMRT	-2.28424
SMRT	-1.86623
SMRT	-1.61495
SMRT	-1.43064
SMRT	-2.03908
SMRT	-1.87997
SMRT	-2.05917
SMRT	-1.95888
SMRT	-1.50395
SMRT	-2.45388
SMRT	-1.46835
SMRT	-1.63633
SMRT	-1.4459
SMRT	-2.47309
SMRT	-2.85876
SMRT	-2.00926
SMRT	-2.16491
SMRT	-1.5309
SMRT	-1.75506
SMRT	-1.87584
SMRT	-2.47698
SMRT	-2.55767
SMRT	-1.83915
SMRT	-1.22876
SMRT	-2.65758
SMRT	-2.04232
SMRT	-2.13815
SMRT	-1.89573
SMRT	-1.72229
SMRT	-2.01527
SMRT	-2.3668
SMRT	-0.889373
SMRT	-1.2616
SMRT	-2.06442
SMRT	-2.50742
SMRT	-2.15571
SMRT	-2.42673
SMRT	-1.78598
SMRT	-0.853271
SMRT	-1.67876
SMRT	-2.03021
SMRT	-1.2585
SMRT	-1.64318
SMRT	-0.845884
SMRT	-2.27706
SMRT	-2.39307
SMRT	-1.18526
SMRT	-1.60156
SMRT	-0.78026
SMRT	-1.49354
SMRT	-1.23577
SMRT	-2.24842
SMRT	-1.93544
SMRT	-1.30092
SMRT	-2.3918
SMRT	-1.35642
SMRT	-0.778272
SMRT	-1.97563
SMRT	-0.913059
SMRT	-1.24827
SMRT	-1.69837
SMRT	-2.14737
SMRT	-2.14467
SMRT	-2.04112
SMRT	-2.09208
SMRT	-2.22428
SMRT	-1.98502
SMRT	-0.397299
SMRT	-1.91818
SMRT	-1.38129
SMRT	-2.45202
SMRT	-1.19822
SMRT	-0.715687
SMRT	-1.61884
SMRT	-0.632844
SMRT	-1.0918
SMRT	-2.37399
SMRT	-1.36145
SMRT	-1.36024
SMRT	-1.00375
SMRT	-1.92064
SMRT	-2.08759
SMRT	-1.73655
SMRT	-1.73517
SMRT	-1.94804
SMRT	-2.06096
SMRT	-1.56723
SMRT	-1.49075
SMRT	-1.53168
SMRT	-1.28241
SMRT	-2.50137
SMRT	-0.0946746
SMRT	-1.39045
SMRT	-1.26302
SMRT	-1.27033
SMRT	-1.54198
SMRT	-2.26419
SMRT	-2.06165
SMRT	-2.2706
SMRT	-2.47834
SMRT	0.437528
SMRT	-1.61503
SMRT	-2.21681
SMRT	-1.86662
SMRT	-2.54923
SMRT	-1.43007
SMRT	-2.05496
SMRT	-1.66933
SMRT	-1.76695
SMRT	-1.69777
SMRT	-1.22451
SMRT	-2.10529
SMRT	-1.35767
SMRT	-1.87044
SMRT	-1.44888
SMRT	-1.92402
SMRT	-1.5756
SMRT	-2.09214
SMRT	-1.62746
SMRT	-2.20682
SMRT	-2.27165
SMRT	-1.60745
SMRT	-1.97086
SMRT	-1.18404
SMRT	-1.10923
SMRT	-1.05856
SMRT	-1.53128
SMRT	-0.962591
SMRT	-1.74298
SMRT	-1.74689
SMRT	-1.69662
SMRT	-2.47549
SMRT	-1.41239
SMRT	-2.41531
SMRT	-3.09678
SMRT	-1.97604
SMRT	-2.92489
SMRT	-1.58804
SMRT	-1.2311
SMRT	-1.20553
SMRT	-1.64112
SMRT	-1.5861
SMRT	-2.17367
SMRT	-1.76195
SMRT	-1.26247
SMRT	-1.74997
SMRT	-2.56347
SMRT	-1.81759
SMRT	-1.7828
SMRT	-0.526886
SMRT	-2.08428
SMRT	-2.20635
SMRT	-1.30231
SMRT	-1.13593
SMRT	-1.92731
SMRT	-1.55091
SMRT	-1.63937
SMRT	-2.2301
SMRT	-2.22705
SMRT	-1.6061
SMRT	-0.702813
SMRT	-0.279817
SMRT	-2.0182
SMRT	-0.0611941
SMRT	-1.97338
SMRT	-0.984796
SMRT	-2.38549
SMRT	-0.127739
SMRT	-1.37357
SMRT	-2.26267
SMRT	-2.44848
SMRT	-1.34721
SMRT	-1.8075
SMRT	-1.74804
SMRT	-1.77092
SMRT	0.207119
SMRT	-2.46543
SMRT	-1.59066
SMRT	-2.43024
SMRT	-2.44087
SMRT	-0.708488
SMRT	-2.26217
SMRT	-2.70537
SMRT	-2.05178
SMRT	-1.97631
SMRT	-0.790328
SMRT	-1.87658
SMRT	-1.61982
SMRT	-2.54597
SMRT	-1.21895
SMRT	-1.39044
SMRT	-1.63045
SMRT	-1.84399
SMRT	-0.493532
SMRT	-1.92787
SMRT	-2.03686
SMRT	-1.86469
SMRT	-2.03684
SMRT	-1.49108
SMRT	-0.919136
SMRT	-1.16389
SMRT	-2.04861
SMRT	-1.4606
SMRT	-1.76216
SMRT	-1.74114
SMRT	-2.10987
SMRT	-0.0572167
SMRT	-1.00482
SMRT	-1.19418
SMRT	-0.628475
SMRT	-1.66724
SMRT	-1.8726
SMRT	-1.64275
SMRT	-2.47176
SMRT	-1.59924
SMRT	-0.647491
SMRT	-1.70044
SMRT	-1.17786
SMRT	-1.43813
SMRT	-0.839554
SMRT	-1.99083
SMRT	-2.14093
SMRT	-1.83004
SMRT	-2.66599
SMRT	-2.152
SMRT	-1.9954
SMRT	-0.662706
SMRT	-2.57052
SMRT	-1.72566
[truncated: 101,739 more rows]
